# Supplementary material for: MicroRNA Profiling of Primary Cutaneous Large B-Cell Lymphomas
Source: PLoS One. 2013 Dec 16;8(12):e82471. doi: 10.1371/journal.pone.0082471 (PMC3865085; doi:10.1371/journal.pone.0082471)
Supplement: Table S2 — Raw data high-throughput sequencing. (XLS) [file pone.0082471.s004.xls]

## Sheet: Mature-miRNA
#miRNA	E1	E2	E3	E6	E7	Q71	Q72	Q73	Q74	Q76	Q77	Q78	Q80	Q81	Q82	Q83	Q84	Q85	Q86	Q87	Q88	Q89	Q90
hsa-let-7a-2-3p	1	4	8	0	0	34	3	0	2	0	0	0	0	0	17	0	0	24	0	0	0	0	0
hsa-let-7a-3p	633	292	393	101	778	674	32	23	11	4	5	4	19	0	214	8	62	146	27	27	119	2	8
hsa-let-7a-5p	309060	33956	57705	20332	104557	323794	18778	20621	3988	908	680	588	3620	55	51589	5908	10820	38916	17006	6872	39869	2404	2789
hsa-let-7b-3p	188	104	154	0	435	692	13	106	42	8	1	0	1	1	52	6	7	159	79	9	71	0	3
hsa-let-7b-5p	36636	6824	11637	2649	15197	82828	4192	7055	3364	875	244	183	955	8	11232	839	3363	9238	9643	1574	3730	556	323
hsa-let-7c	208665	24946	45359	13284	71054	255845	13554	17941	5019	1270	578	540	3019	36	38871	3266	8756	33055	20474	4804	20024	1489	1465
hsa-let-7d-3p	2169	375	535	0	1271	1043	170	264	163	49	24	0	17	1	201	97	389	410	283	200	607	37	60
hsa-let-7d-5p	29566	4284	5962	1737	9232	45169	1332	1171	671	211	59	48	250	4	6950	943	1528	4352	1078	1073	5670	344	484
hsa-let-7e-3p	26	13	1	0	0	51	5	0	4	0	0	0	0	0	16	0	0	51	1	0	0	0	0
hsa-let-7e-5p	177905	20537	36469	12362	63575	217602	11841	12872	2686	597	391	414	2383	34	31975	2711	6493	26698	13313	3734	17758	1101	1227
hsa-let-7f-1-3p	435	73	138	0	210	193	22	16	4	3	8	0	19	0	49	6	9	55	9	9	137	3	6
hsa-let-7f-2-3p	470	179	278	113	524	484	30	1	11	3	0	4	9	0	159	3	52	167	23	23	51	2	7
hsa-let-7f-5p	295530	30168	52855	17186	96212	283774	16750	17140	3337	731	621	503	3298	48	47695	5861	9985	34712	15218	6581	39414	2381	2758
hsa-let-7g-3p	2306	160	832	84	729	3417	318	117	28	6	32	1	69	1	627	47	96	381	69	78	232	14	34
hsa-let-7g-5p	86163	8134	14390	5938	21731	155475	9872	3560	2147	318	292	278	1274	17	23993	5174	3767	7327	3492	4775	40565	2001	3677
hsa-let-7i-3p	5123	1792	3994	710	6502	6055	1950	821	224	128	905	125	401	6	906	134	718	3626	412	390	911	52	139
hsa-let-7i-5p	39097	4238	8585	1385	12951	115041	6553	1208	407	125	344	78	1024	11	10445	1272	1649	3939	958	1379	6444	575	764
hsa-miR-1	61	13	58	0	51	0	3	2	3	0	0	0	6	0	37	3	0	0	2	0	4	1	0
hsa-miR-100-3p	23	47	10	0	49	46	0	0	0	0	0	0	3	0	44	0	2	0	2	0	0	0	0
hsa-miR-100-5p	19027	4668	4917	3933	5810	74241	6576	4303	6921	2396	364	101	730	7	12618	78	1343	8044	1062	473	73	40	18
hsa-miR-101-3p	114196	17233	50355	15397	87886	116198	6243	10462	735	113	277	239	1406	19	18537	5743	5050	5999	1779	3937	21475	1942	2003
hsa-miR-101-5p	241	135	160	4	161	373	42	18	6	2	0	0	17	1	33	26	3	6	21	12	119	7	3
hsa-miR-103a-2-5p	2232	167	348	86	513	1193	152	0	12	3	10	10	25	1	148	4	71	110	42	39	191	0	10
hsa-miR-103a-3p	442192	70958	92859	36969	108732	2342876	64637	8593	28146	7631	1473	1042	13177	131	142376	11121	47558	97785	30623	24540	136559	4085	12764
hsa-miR-103b	0	0	0	0	0	0	0	0	0	0	0	0	0	0	0	0	0	0	0	0	0	0	0
hsa-miR-105-3p	0	0	0	0	0	0	0	0	0	0	0	0	0	0	0	0	0	0	0	0	0	0	0
hsa-miR-105-5p	0	0	0	0	0	0	0	0	0	0	0	0	0	0	0	0	0	0	0	0	0	0	0
hsa-miR-106a-3p	159	0	685	0	88	0	0	0	0	1	3	0	8	0	0	11	45	0	0	19	9	3	4
hsa-miR-106a-5p	64617	19161	58654	5924	51542	381561	5552	2266	391	261	820	126	2057	17	49772	2730	10270	21268	5085	4949	23243	961	1620
hsa-miR-106b-3p	6296	774	2584	448	1756	9124	1889	166	467	240	348	16	238	1	1405	146	758	1615	894	476	2158	58	235
hsa-miR-106b-5p	30522	5657	10981	4190	19304	15665	2693	1953	181	24	271	80	515	2	3657	572	2429	2467	1053	1050	2752	206	222
hsa-miR-107	376030	60919	77640	30926	92508	2000302	54930	5968	24307	5714	1210	859	11148	111	120179	8847	41169	82012	25697	20284	118376	3266	9975
hsa-miR-10a-3p	3	0	2	0	0	10	1	0	0	0	0	0	0	0	0	0	6	4	0	1	0	0	0
hsa-miR-10a-5p	4356	1173	2220	878	5428	15540	1992	614	1514	248	69	50	184	0	1251	20	907	1900	500	302	35	16	4
hsa-miR-10b-3p	36	1	14	40	46	68	3	0	0	0	0	0	0	0	0	0	0	0	2	0	0	0	0
hsa-miR-10b-5p	4575	1317	2225	928	5422	16894	2059	737	1671	282	76	29	212	0	1381	25	960	2284	590	311	29	16	4
hsa-miR-1178	0	0	0	0	0	0	0	0	0	0	0	0	0	0	0	0	0	0	0	0	0	0	0
hsa-miR-1179	27	1	0	0	0	0	1	0	0	0	0	0	0	0	0	1	1	0	0	5	0	0	2
hsa-miR-1180	44	0	7	0	0	3	1	0	5	0	9	0	0	0	0	5	4	0	4	4	0	1	0
hsa-miR-1181	0	0	11	0	0	0	1	0	1	7	0	0	0	0	0	0	0	0	0	0	0	0	0
hsa-miR-1182	0	0	0	0	0	0	0	0	0	0	0	0	0	0	0	0	0	0	0	0	0	0	0
hsa-miR-1183	0	0	0	0	0	0	0	0	0	0	0	0	0	0	0	0	0	0	0	0	0	0	0
hsa-miR-1184	0	0	0	0	0	0	0	0	0	0	0	0	0	0	0	0	0	0	0	0	0	0	0
hsa-miR-1185-1-3p	27	23	26	20	53	209	1	0	0	0	1	1	0	0	20	0	0	0	0	0	0	0	0
hsa-miR-1185-2-3p	26	23	26	20	48	197	1	0	0	0	1	1	0	0	19	0	0	0	0	0	0	0	0
hsa-miR-1185-5p	47	0	0	0	153	15	1	0	0	0	5	0	0	0	31	4	0	0	0	0	0	2	0
hsa-miR-1193	0	0	0	0	0	0	0	0	0	0	0	0	0	0	0	0	0	0	0	0	0	0	0
hsa-miR-1197	28	32	0	0	0	0	0	0	0	0	0	0	0	0	0	0	0	0	0	0	0	0	0
hsa-miR-1200	0	0	0	0	0	0	0	0	0	0	0	0	0	0	0	0	0	0	0	0	0	0	0
hsa-miR-1202	0	0	0	0	0	0	0	0	0	0	0	0	0	0	0	0	0	0	0	0	0	0	0
hsa-miR-1203	0	0	0	0	0	0	0	0	0	0	0	0	0	0	0	0	0	0	0	0	0	0	0
hsa-miR-1204	0	0	0	0	0	0	0	0	0	0	0	0	0	0	0	0	0	0	0	0	0	0	0
hsa-miR-1205	0	0	0	0	0	0	0	0	0	0	0	0	0	0	0	0	0	0	0	0	0	0	0
hsa-miR-1206	0	0	0	0	0	0	0	0	0	0	0	0	0	0	0	0	0	0	0	0	0	0	0
hsa-miR-1207-3p	0	0	0	0	0	0	0	0	0	0	0	0	0	0	0	0	0	0	0	0	0	0	0
hsa-miR-1207-5p	1	0	0	0	0	0	0	0	0	0	0	0	0	0	0	0	0	0	0	0	0	0	0
hsa-miR-1208	0	0	0	0	0	0	0	0	0	0	0	0	0	0	0	0	0	0	0	0	0	0	0
hsa-miR-122-3p	0	0	0	0	0	0	0	0	0	0	0	0	0	0	1	0	0	0	1	0	0	0	0
hsa-miR-1224-3p	0	0	0	0	0	0	0	0	0	0	0	0	0	0	4	0	0	0	0	0	0	0	0
hsa-miR-1224-5p	1	0	0	0	0	0	0	0	0	0	0	0	0	0	0	0	0	0	0	0	0	0	0
hsa-miR-1225-3p	0	0	0	0	0	0	0	0	0	0	0	0	0	0	0	0	0	0	0	0	0	0	0
hsa-miR-1225-5p	1	0	0	0	0	0	0	0	0	0	0	0	0	0	0	0	0	0	0	0	0	0	0
hsa-miR-122-5p	6	0	0	0	0	0	0	0	0	4	0	0	0	0	0	10	2	23	2	2	0	1	4
hsa-miR-1226-3p	40	0	0	33	0	22	16	0	5	0	0	0	1	0	4	0	22	0	0	8	0	0	0
hsa-miR-1226-5p	0	0	0	0	0	27	2	0	0	0	5	0	0	0	0	0	0	0	0	0	0	0	1
hsa-miR-1227	0	0	0	0	0	0	0	0	0	0	0	0	0	0	0	0	0	3	1	0	0	0	1
hsa-miR-1228-3p	15	16	0	0	23	334	30	0	8	1	6	0	0	0	0	0	0	0	0	0	0	0	0
hsa-miR-1228-5p	10	0	0	0	0	5	0	0	0	0	0	0	0	1	0	0	0	0	0	0	0	0	0
hsa-miR-1229	9	0	0	0	0	0	1	0	0	0	0	0	0	0	2	0	0	0	0	1	0	0	0
hsa-miR-1231	0	0	0	0	0	0	0	0	0	0	0	0	0	0	0	0	0	0	0	0	0	0	0
hsa-miR-1233	8	0	0	0	0	0	0	0	0	0	0	0	0	0	0	0	0	0	0	0	17	0	0
hsa-miR-1234	0	0	0	0	0	32	3	0	0	2	0	0	0	0	9	0	1	0	0	3	39	0	3
hsa-miR-1236	0	0	0	0	0	0	0	0	0	0	0	0	0	0	0	0	0	0	0	0	0	0	0
hsa-miR-1237	0	0	0	0	1	0	0	0	3	0	0	0	0	0	0	0	0	0	0	0	0	0	0
hsa-miR-1238	0	0	0	0	0	0	0	0	0	0	0	0	0	0	0	0	0	0	0	0	0	0	0
hsa-miR-1243	0	0	0	0	0	0	1	0	0	0	0	0	0	0	0	0	0	0	0	0	0	0	0
hsa-miR-124-3p	64	0	16	19	0	12	1	0	0	0	0	1	0	0	12	0	1	0	0	1	0	0	0
hsa-miR-1244	0	0	0	0	0	0	0	0	0	0	0	0	0	0	0	0	0	0	0	0	0	0	0
hsa-miR-1245a	0	0	0	0	0	0	0	0	0	0	0	0	0	0	0	0	0	0	0	0	0	0	0
hsa-miR-1245b-3p	0	0	0	0	0	0	0	0	0	0	0	0	0	0	0	0	0	0	0	0	0	0	0
hsa-miR-1245b-5p	0	0	0	0	0	0	0	0	0	0	0	0	0	0	0	0	0	0	0	0	0	0	0
hsa-miR-124-5p	0	0	0	0	0	0	0	0	0	0	0	0	0	0	0	0	0	0	0	0	0	0	0
hsa-miR-1246	59	231	6	0	1	17	0	0	0	0	2	1	7	0	3	25	15	0	4	16	541	8	38
hsa-miR-1247-3p	6	0	0	0	0	8	0	0	0	0	0	0	0	0	0	0	0	0	0	0	0	0	0
hsa-miR-1247-5p	191	66	29	0	154	974	77	111	93	147	175	4	31	2	88	0	5	59	14	5	0	0	0
hsa-miR-1248	482	56	15	0	19	227	85	8	11	0	1	5	40	2	5489	30	52	60	43	20	248	11	20
hsa-miR-1249	445	112	98	22	64	980	158	76	75	79	46	10	43	4	121	2	16	40	23	16	33	1	7
hsa-miR-1250	0	0	0	0	0	0	0	0	0	0	1	0	0	0	23	0	0	0	0	0	0	0	0
hsa-miR-1251	0	0	0	0	0	0	0	0	0	0	0	0	0	0	0	0	0	0	0	0	0	0	0
hsa-miR-1252	0	0	0	0	0	0	0	0	0	0	0	0	0	0	0	0	0	0	0	0	0	0	0
hsa-miR-1253	0	0	0	0	0	0	0	0	0	0	0	0	0	0	0	0	0	0	0	0	0	0	0
hsa-miR-1254	17	0	18	0	1	171	15	1	5	7	7	6	1	3	1	8	48	41	32	11	56	2	2
hsa-miR-1255a	0	0	8	0	0	6	0	0	2	0	0	0	0	0	2	6	0	0	0	0	0	0	2
hsa-miR-1255b-2-3p	0	0	0	0	0	0	0	0	0	0	0	0	0	0	0	0	0	0	0	0	0	0	0
hsa-miR-1255b-5p	0	0	0	0	0	0	0	0	0	0	3	0	0	0	1	0	0	0	1	0	0	0	0
hsa-miR-1256	20	0	0	0	0	159	7	0	1	1	0	0	0	0	4	6	0	0	1	0	25	2	1
hsa-miR-1257	0	0	0	0	0	0	0	0	0	0	0	0	0	0	0	0	0	0	0	0	0	0	0
hsa-miR-1258	5	0	0	0	0	0	0	0	0	0	0	0	0	0	0	0	0	0	0	0	0	0	0
hsa-miR-125a-3p	5	0	0	0	0	254	11	0	2	1	2	0	0	0	20	0	4	0	1	3	0	0	0
hsa-miR-125a-5p	14404	5883	4548	2110	7284	112665	28996	3111	16578	2851	7955	1846	3922	36	5811	139	3603	6681	3480	1320	243	73	53
hsa-miR-125b-1-3p	25	26	7	0	0	121	7	0	3	0	0	0	0	0	3	0	0	0	0	0	0	0	0
hsa-miR-125b-2-3p	37	50	21	0	0	160	2	0	2	1	0	0	3	0	7	0	0	24	2	0	0	0	0
hsa-miR-125b-5p	58090	14088	15567	10585	23568	135516	55908	17447	32228	7464	17849	2516	7035	26	11534	173	3961	16041	5847	1360	157	107	33
hsa-miR-1260a	23050	5530	6926	1281	10818	10930	2104	1662	7346	2276	355	76	536	13	1204	1543	2920	2771	3177	3179	20884	582	1924
hsa-miR-1260b	23050	5519	6914	1292	10804	10947	2060	1624	7311	2272	354	83	536	13	1160	1548	2926	2768	3189	3203	20984	582	1936
hsa-miR-1261	0	0	0	0	0	0	0	0	0	0	0	0	0	0	0	0	0	0	0	0	0	0	0
hsa-miR-1262	0	0	0	0	0	0	0	0	0	0	0	0	0	0	0	0	0	0	0	0	0	0	0
hsa-miR-1263	0	0	0	0	0	0	0	0	0	0	0	0	0	0	0	0	0	0	0	0	0	0	0
hsa-miR-126-3p	66779	14140	44611	15178	85422	257822	19944	6082	10133	1082	1130	598	5229	27	37901	204	6962	33840	6027	2536	668	194	49
hsa-miR-1264	0	0	0	0	0	0	3	0	0	0	0	0	0	0	0	0	0	0	0	0	0	0	0
hsa-miR-1265	0	0	0	0	0	0	0	0	0	0	0	0	0	0	0	0	0	0	0	0	0	0	0
hsa-miR-126-5p	25441	8726	18804	6286	46356	22120	2485	3110	1158	69	149	170	664	3	3720	31	1709	4343	948	578	347	24	15
hsa-miR-1266	1	0	0	0	0	0	0	0	0	0	0	0	0	0	0	0	0	0	0	0	0	0	0
hsa-miR-1267	0	0	0	0	0	0	2	0	0	0	0	0	0	0	0	0	0	0	0	0	0	0	0
hsa-miR-1268a	268	0	50	6	41	75	27	0	7	3	71	32	6	25	6	113	15	2	7	18	37	133	3
hsa-miR-1268b	268	0	50	6	41	76	27	0	7	3	71	32	6	25	6	118	15	2	7	18	37	142	3
hsa-miR-1269a	0	0	0	0	0	264	0	0	0	0	0	7	0	0	0	0	0	0	0	0	0	0	0
hsa-miR-1269b	0	0	0	0	0	151	0	0	0	0	0	7	0	0	0	0	0	0	0	0	0	0	0
hsa-miR-1270	147	4	17	0	0	974	6	0	3	0	10	0	7	0	18	0	0	7	6	2	0	0	1
hsa-miR-1271-3p	90	19	16	0	0	69	8	1	2	0	7	0	8	0	27	0	10	7	4	4	37	0	9
hsa-miR-1271-5p	495	33	64	44	61	534	98	138	77	8	12	0	30	0	87	38	59	87	30	69	813	15	62
hsa-miR-1272	0	0	0	0	0	0	0	0	0	0	0	0	0	0	0	0	0	0	0	0	0	0	0
hsa-miR-1273a	20	4	4	0	0	21	6	0	0	2	0	0	0	0	2	0	6	81	0	0	1	1	0
hsa-miR-1273c	4	0	5	0	0	221	7	0	2	0	2	0	0	0	0	3	1	0	0	3	43	0	7
hsa-miR-1273d	35	0	0	0	53	43	1	0	1	0	0	0	2	0	12	0	7	0	2	0	0	0	0
hsa-miR-1273e	4	0	3	0	0	25	4	0	0	1	0	0	0	0	1	0	0	0	0	0	0	0	0
hsa-miR-1273f	33	2	2	0	0	121	1	0	0	0	0	0	0	1	25	5	0	62	0	0	0	3	0
hsa-miR-1273g-3p	134	24	72	0	95	84	18	0	2	9	4	1	1	2	42	2	1	34	4	1	0	0	6
hsa-miR-1273g-5p	2	0	0	0	0	0	0	0	0	0	0	0	0	0	1	0	0	0	2	0	0	0	0
hsa-miR-127-3p	148	128	1	0	37	1194	127	193	7	8	279	45	15	1	91	0	0	40	10	0	0	0	0
hsa-miR-1275	560	48	54	1	58	1101	106	85	89	84	1070	1050	81	43	211	1159	57	206	91	137	363	1333	74
hsa-miR-127-5p	120	27	27	82	40	655	33	129	10	0	71	13	3	1	84	0	0	0	3	0	0	0	0
hsa-miR-1276	0	0	0	0	0	2	0	0	0	0	0	0	0	0	0	0	0	0	0	0	0	0	0
hsa-miR-1277-3p	284	13	110	0	127	30	5	0	0	0	0	0	1	0	46	4	2	0	0	1	0	1	0
hsa-miR-1277-5p	867	102	625	93	1098	74	10	85	0	0	6	1	4	0	31	6	13	7	1	5	85	1	0
hsa-miR-1278	0	0	0	0	0	21	0	0	0	0	0	0	0	0	0	0	0	0	0	0	0	0	0
hsa-miR-1279	0	0	0	0	0	0	0	0	0	0	0	0	0	0	0	0	0	0	0	0	0	0	0
hsa-miR-128	7267	261	728	855	1578	2044	350	274	93	21	17	12	100	0	1265	144	599	1471	256	347	670	58	119
hsa-miR-1280	2852	555	1135	135	1234	794	300	409	670	302	64	4	88	1	194	178	320	143	279	347	1854	44	239
hsa-miR-1281	0	0	0	0	0	0	0	0	0	1	0	0	0	0	0	0	0	0	0	0	0	0	0
hsa-miR-1282	0	0	0	0	0	0	0	0	0	0	0	0	0	0	0	0	0	2	0	0	0	0	0
hsa-miR-1283	0	0	0	0	0	0	0	0	0	0	0	0	0	0	0	0	0	0	0	0	0	0	0
hsa-miR-1284	32	0	0	0	0	0	0	0	0	0	0	0	1	0	19	0	0	0	0	0	0	0	0
hsa-miR-1285-3p	214	34	56	14	1	133	63	0	23	7	8	1	16	0	37	14	21	23	26	14	201	7	5
hsa-miR-1285-5p	15	0	11	0	0	24	5	0	3	0	0	0	0	1	0	0	1	0	3	2	0	0	0
hsa-miR-1286	0	0	0	0	0	25	1	0	0	0	0	0	0	0	0	0	0	0	0	0	0	0	0
hsa-miR-1287	196	0	21	0	0	60	17	0	3	1	3	0	12	0	28	3	26	0	7	12	17	0	0
hsa-miR-1288	0	0	0	0	0	3	1	0	0	0	3	0	0	0	0	0	0	0	0	0	0	0	0
hsa-miR-1289	0	0	0	0	0	0	0	0	0	0	0	0	0	0	0	0	0	0	0	0	0	0	0
hsa-miR-1290	74	189	6	0	46	18	1	0	1	3	1	0	4	0	6	21	22	0	1	19	300	8	24
hsa-miR-1291	28	0	0	1	0	206	11	0	3	0	7	21	0	1	124	1	4	0	7	6	39	2	3
hsa-miR-129-1-3p	574	1	31	14	74	9896	12039	388	31	5	3	0	16	0	36	7	10	156	5	6	29	1	2
hsa-miR-1292	75	0	18	0	0	195	12	0	5	13	17	0	4	0	5	5	14	0	4	12	34	2	3
hsa-miR-129-2-3p	596	1	29	14	69	10703	13819	394	29	5	2	0	16	0	34	7	11	143	5	6	35	1	3
hsa-miR-1293	0	0	0	0	0	67	0	0	0	0	0	0	0	0	0	0	0	0	0	0	0	0	0
hsa-miR-1294	0	0	0	0	0	21	0	0	0	0	0	0	0	0	0	0	0	0	4	0	0	0	0
hsa-miR-1295a	97	0	70	0	7	9	0	0	5	3	0	0	0	0	61	2	20	37	6	9	56	2	0
hsa-miR-1295b-3p	0	0	0	0	0	0	0	0	0	0	0	0	0	0	0	0	0	0	0	0	0	0	0
hsa-miR-1295b-5p	0	0	0	0	0	0	0	0	0	0	0	0	0	0	0	0	0	0	0	0	0	0	0
hsa-miR-129-5p	80	0	1	0	0	85	1064	12	8	0	25	0	0	0	1	0	0	28	0	0	0	0	0
hsa-miR-1296	89	1	43	0	120	348	40	0	3	5	4	0	5	0	23	0	30	13	11	14	17	0	0
hsa-miR-1297	0	0	0	0	0	0	0	0	0	0	0	0	0	0	0	0	0	0	0	0	0	0	0
hsa-miR-1298	0	0	0	0	0	0	0	0	0	0	0	0	0	0	0	0	0	0	0	0	0	0	0
hsa-miR-1299	2	0	0	0	0	4	0	0	0	0	0	0	0	1	1	0	0	0	4	0	0	0	0
hsa-miR-1301	664	32	117	1	15	1225	213	0	30	10	9	0	7	0	77	4	47	55	53	29	70	0	10
hsa-miR-1302	1	0	0	0	0	0	0	0	0	0	0	0	0	0	0	0	0	0	0	0	0	0	0
hsa-miR-1303	20	0	41	0	0	11	3	0	1	0	4	0	0	0	0	0	5	16	0	2	0	6	0
hsa-miR-1304-3p	28	0	3	0	0	12	5	0	22	1	0	0	0	0	0	7	7	6	16	5	30	2	3
hsa-miR-1304-5p	0	0	0	0	0	0	0	0	0	0	0	0	0	0	0	0	0	27	1	0	0	0	0
hsa-miR-1305	0	0	0	0	0	0	0	0	0	0	0	0	0	0	0	0	0	0	0	0	0	0	0
hsa-miR-1306-3p	6	0	0	0	0	19	2	0	0	0	0	3	0	3	0	0	1	0	0	0	0	0	0
hsa-miR-1306-5p	393	43	67	98	3	3603	252	0	134	20	13	5	38	0	134	8	120	55	18	40	178	0	21
hsa-miR-1307-3p	5462	334	1002	175	570	2520	916	182	223	105	947	131	124	55	341	42	669	763	425	334	615	33	120
hsa-miR-1307-5p	5325	413	506	37	905	9150	4315	824	28	5	2960	580	378	399	1627	263	158	181	55	108	154	317	45
hsa-miR-130a-3p	53015	5404	14986	2030	13313	103700	3489	3487	1828	355	206	107	1233	5	15052	52	6900	6583	1306	2420	217	33	30
hsa-miR-130a-5p	0	0	0	0	0	0	0	0	0	0	0	0	0	0	0	0	0	0	0	0	0	0	0
hsa-miR-130b-3p	19815	3634	9355	2476	5743	20031	3786	433	754	395	285	95	588	2	2955	143	4854	2886	1414	1654	1510	49	119
hsa-miR-130b-5p	2356	200	391	101	541	692	159	0	33	19	105	2	30	2	103	1	150	67	84	62	24	1	2
hsa-miR-1321	0	0	0	0	0	0	0	0	0	0	0	0	0	0	0	0	0	0	0	0	0	0	0
hsa-miR-1322	0	32	0	0	0	0	0	0	0	0	0	0	0	1	0	2	0	0	0	0	5	0	0
hsa-miR-1323	0	0	0	0	0	0	0	0	0	0	0	0	0	0	0	0	0	0	1	0	0	0	0
hsa-miR-132-3p	448	173	180	114	588	1673	28	1	32	17	0	0	5	0	211	49	45	202	47	34	185	10	27
hsa-miR-1324	0	0	0	0	0	0	0	0	0	0	0	0	0	0	0	0	0	0	0	0	0	0	0
hsa-miR-132-5p	218	165	84	0	139	2288	154	0	8	5	203	48	51	9	293	23	22	220	28	13	251	16	11
hsa-miR-133a	1	2	0	19	28	0	2	0	6	3	2	0	8	0	0	0	0	0	0	0	0	0	0
hsa-miR-133b	0	2	0	0	0	0	0	0	2	0	0	0	0	0	0	0	0	0	0	0	0	0	0
hsa-miR-134	26	9	0	5	0	240	12	0	3	1	29	13	4	0	4	0	0	1	2	0	0	0	1
hsa-miR-1343	19	0	0	0	0	21	37	0	2	2	5	0	4	0	0	0	8	0	7	5	0	0	1
hsa-miR-135a-3p	0	0	0	0	0	0	0	0	0	0	0	0	0	0	0	0	0	0	0	0	0	0	0
hsa-miR-135a-5p	69	155	152	0	77	1819	74	86	21	0	13	0	17	0	105	4	24	87	4	9	0	3	0
hsa-miR-135b-3p	0	0	0	104	0	0	0	0	0	0	0	1	0	0	0	0	6	0	0	3	0	0	0
hsa-miR-135b-5p	76	166	161	0	89	1961	75	91	18	0	13	0	15	0	115	4	24	90	4	9	0	3	0
hsa-miR-136-3p	133	54	20	0	282	151	8	0	0	2	0	0	7	0	6	0	0	0	2	0	0	0	0
hsa-miR-136-5p	800	126	230	1	1423	592	209	837	5	4	31	7	28	0	118	0	6	3	4	2	0	0	0
hsa-miR-137	0	0	0	0	0	0	0	0	0	0	0	0	0	0	0	0	0	0	0	0	0	0	0
hsa-miR-138-1-3p	0	0	0	0	0	5	26	0	33	0	1	0	1	0	0	5	5	4	4	3	47	4	2
hsa-miR-138-2-3p	0	0	0	0	0	0	0	0	0	0	0	0	0	0	0	0	0	0	0	0	0	0	0
hsa-miR-138-5p	285	166	309	2549	2212	1009	2862	44	318	17	159	57	13	0	1478	664	830	685	31	516	1794	222	98
hsa-miR-139-3p	22	0	0	0	34	44	6	0	1	5	14	7	6	1	0	0	1	0	1	0	0	6	0
hsa-miR-139-5p	1098	174	159	2	687	970	162	104	275	96	0	0	31	0	153	2	78	911	190	24	49	3	0
hsa-miR-140-3p	25567	6573	12541	3852	13298	104725	12120	1158	22011	3788	331	115	1765	15	14376	11205	9360	23401	14007	10627	115711	3740	9666
hsa-miR-140-5p	3576	1072	1842	962	2912	8332	538	454	91	19	109	29	142	1	1024	146	209	627	127	162	1385	57	68
hsa-miR-141-3p	8954	489	2577	481	2434	20269	96	1623	9	7	17	16	101	2	7452	24	100	124	34	36	45	4	4
hsa-miR-141-5p	106	11	20	0	42	87	0	0	0	0	0	0	1	0	37	0	0	0	0	1	0	0	0
hsa-miR-142-3p	206518	33578	75750	28499	193877	355966	40966	32315	695	173	15749	1768	9662	192	119339	6699	10337	21193	1700	5186	19055	4699	1874
hsa-miR-142-5p	487753	60642	265566	63081	345070	583671	56040	47474	16665	2599	2711	1256	8502	85	114800	50254	53907	94227	7471	38463	475957	17586	26419
hsa-miR-143-3p	15556	8720	7910	2665	20292	53017	2060	4886	388	46	213	94	890	2	8292	142	219	3618	323	89	8	174	5
hsa-miR-143-5p	425	79	97	1	138	2216	92	0	2	2	102	28	38	2	262	1	0	192	7	0	0	0	0
hsa-miR-144-3p	1321	659	12981	141	3907	265	48	3613	14	4	81	3	43	0	101	2	269	111	27	97	1	1	2
hsa-miR-144-5p	149	119	746	0	174	442	9	38	5	1	4	0	8	0	99	2	74	11	17	39	23	1	0
hsa-miR-145-3p	149	39	84	2	13	441	22	1	8	0	15	0	13	0	70	0	1	37	7	2	0	0	0
hsa-miR-145-5p	42652	23008	15278	3647	26333	170346	6617	4823	12785	3642	599	91	5275	10	25289	68	2780	21383	6034	1041	41	44	22
hsa-miR-1468	17	0	0	0	0	25	5	0	7	0	0	0	0	0	0	5	0	0	3	0	2	1	0
hsa-miR-1469	0	0	0	0	0	3	0	0	0	0	0	0	0	0	0	0	0	0	0	0	0	0	0
hsa-miR-146a-3p	45	33	102	7	415	576	199	0	1	1	46	10	14	0	109	9	47	17	21	26	56	6	1
hsa-miR-146a-5p	5567	4666	9121	2906	21660	100853	8693	4016	752	181	7781	3834	994	70	9144	499	1250	6370	5249	614	1543	279	137
hsa-miR-146b-3p	55	70	11	0	0	452	41	1	26	48	44	10	32	0	38	8	23	36	48	4	7	5	4
hsa-miR-146b-5p	6218	717	1913	487	5587	25112	893	242	68	57	233	38	251	4	2896	61	543	1914	338	192	102	41	30
hsa-miR-1470	0	0	0	0	0	0	0	0	0	0	0	0	0	0	0	0	0	0	0	0	0	0	0
hsa-miR-1471	0	0	0	0	0	0	0	0	0	0	0	0	0	0	0	0	0	0	0	0	0	0	0
hsa-miR-147a	68	116	96	0	179	819	48	0	0	0	98	45	8	34	25	310	14	20	15	13	0	330	4
hsa-miR-147b	76	130	147	0	257	987	53	0	0	0	120	53	8	39	38	341	17	21	15	15	0	380	5
hsa-miR-148a-3p	45605	12341	115745	3853	71216	39582	2641	3530	200	127	609	95	1963	16	6866	183	10716	15775	2698	3587	355	86	65
hsa-miR-148a-5p	145	0	248	0	3	195	3	0	0	2	1	7	3	0	13	0	19	13	5	8	34	0	0
hsa-miR-148b-3p	12322	829	4049	972	3940	9994	1310	698	144	33	52	25	169	2	1456	178	553	1748	343	319	632	95	99
hsa-miR-148b-5p	503	83	198	50	271	364	9	0	6	1	2	0	6	0	59	2	33	70	9	9	47	1	3
hsa-miR-149-3p	0	0	0	0	0	0	0	0	0	3	0	0	0	0	0	0	0	0	0	0	0	0	0
hsa-miR-149-5p	133	43	16	133	285	2064	29	73	68	114	62	41	44	2	104	2	2	88	30	2	9	0	0
hsa-miR-150-3p	125	86	33	1	132	593	136	0	140	52	10	21	12	0	70	84	65	122	40	107	537	37	43
hsa-miR-150-5p	19766	11467	5168	11469	12440	35179	44527	2561	248337	13182	446	291	3336	31	10690	70182	50752	16222	25975	94296	1616579	24533	84029
hsa-miR-151a-3p	1341	212	178	95	492	5093	666	488	105	19	202	68	47	5	426	49	81	98	27	71	426	15	38
hsa-miR-151a-5p	11464	2275	1048	1277	2846	82879	3323	920	1324	131	132	49	258	9	2986	1015	1491	3566	411	1018	5529	373	517
hsa-miR-151b	6324	904	554	704	1550	29491	1622	547	683	72	48	24	90	1	1279	626	671	1658	169	550	3320	229	319
hsa-miR-152	2359	555	617	385	1739	5055	323	183	225	60	39	7	132	0	537	37	121	493	61	59	132	18	28
hsa-miR-153	92	7	28	105	166	134	8	121	6	0	0	2	0	0	5	0	3	0	1	3	0	1	1
hsa-miR-1537	41	0	55	0	65	40	9	0	0	0	0	0	0	0	4	3	2	0	0	1	0	0	0
hsa-miR-1538	0	0	0	0	0	0	1	0	0	0	1	0	2	0	0	0	0	0	0	0	0	0	0
hsa-miR-1539	0	0	0	0	0	0	0	0	0	0	0	0	0	0	0	0	0	0	0	0	0	0	0
hsa-miR-154-3p	41	88	6	117	360	240	2	102	0	1	1	1	3	0	0	0	0	6	0	0	0	0	0
hsa-miR-154-5p	42	22	29	0	4	153	9	0	1	0	0	0	4	0	15	0	0	0	4	1	0	0	0
hsa-miR-155-3p	3741	688	210	301	1392	1569	42	0	4	6	1	5	17	0	64	306	263	578	53	257	6342	107	133
hsa-miR-155-5p	124464	27891	14987	18478	34202	12957	3370	1841	2166	554	213	202	1036	13	1320	5030	29016	10940	5920	13124	110268	1747	1926
hsa-miR-1587	0	0	0	0	0	0	0	0	0	0	2	0	0	3	0	0	0	0	0	0	0	0	0
hsa-miR-15a-3p	1555	111	930	58	471	5037	321	2	20	13	55	3	165	0	1469	21	222	768	104	101	288	10	20
hsa-miR-15a-5p	36775	4888	20307	4538	19849	39554	2127	1465	709	154	124	83	619	5	11837	1887	1894	5685	996	1503	8636	666	1047
hsa-miR-15b-3p	8133	737	1846	283	1751	9930	319	83	21	11	52	7	77	1	3564	18	121	1532	194	45	170	14	13
hsa-miR-15b-5p	86123	12498	24105	7436	25302	90004	4790	1804	2700	1311	181	182	790	12	14830	1160	6974	39811	7919	3057	6232	451	709
hsa-miR-16-1-3p	160	0	169	0	164	151	1	0	0	0	0	0	6	0	29	2	1	9	0	5	2	1	0
hsa-miR-16-2-3p	4220	1120	3537	687	2748	10078	374	164	39	48	50	9	73	1	1381	217	546	2202	100	297	1384	75	129
hsa-miR-16-5p	303294	44280	234479	32063	137513	325050	9430	2698	10224	2239	1105	523	2744	29	68195	24302	36444	63445	10066	22626	187171	8597	13938
hsa-miR-17-3p	6653	1740	8830	543	9127	14998	1035	504	91	119	351	25	249	2	4212	851	1045	5435	792	827	2787	315	495
hsa-miR-17-5p	84174	24499	70943	8119	66637	476602	6949	3215	577	331	1041	186	2618	23	67195	3694	13048	29401	7202	6515	30223	1312	2082
hsa-miR-181a-2-3p	20	1	17	1	88	2752	118	0	159	21	14	5	23	1	153	65	47	260	711	81	424	18	73
hsa-miR-181a-3p	2269	727	632	225	1913	5402	565	59	239	152	226	2	308	2	572	88	397	609	804	263	859	30	106
hsa-miR-181a-5p	36305	20196	8683	8686	29689	79774	4979	1113	1353	453	535	104	1420	10	11302	1960	5054	3475	8455	3003	10781	698	1182
hsa-miR-181b-3p	153	9	19	0	80	89	22	0	1	1	18	0	11	0	8	19	3	17	36	4	113	6	4
hsa-miR-181b-5p	7571	3896	2301	1437	7060	6708	394	175	139	37	54	17	117	2	861	137	738	404	765	407	1884	69	124
hsa-miR-181c-3p	32	69	18	0	117	826	95	0	10	0	8	0	11	0	91	3	31	130	34	20	14	3	7
hsa-miR-181c-5p	459	317	109	81	897	1720	127	107	20	3	6	7	31	0	346	1	137	229	57	51	25	1	4
hsa-miR-181d	5787	2786	1403	1165	4594	4765	298	109	102	27	39	14	81	2	614	87	506	339	518	278	1418	48	85
hsa-miR-182-3p	95	0	26	0	3	633	3	0	0	1	2	10	2	0	29	0	0	41	0	0	0	0	0
hsa-miR-1825	0	0	0	0	0	0	0	0	0	0	0	0	0	0	0	0	0	0	0	0	0	0	0
hsa-miR-182-5p	3315	101	283	112	480	24040	744	2	35	17	58	26	197	11	1655	16	368	1239	26	128	88	3	1
hsa-miR-1827	1	0	0	0	0	0	0	0	0	0	0	0	0	0	0	0	0	0	0	0	0	0	0
hsa-miR-183-3p	38	26	0	0	0	1	8	0	0	0	3	0	0	0	0	0	5	0	0	3	0	0	0
hsa-miR-183-5p	1016	64	89	117	454	5758	259	0	16	3	14	1	19	0	440	5	73	317	3	25	1	1	0
hsa-miR-184	7	0	0	0	0	11	71	0	2	0	2	2	0	0	18	0	0	0	4	0	0	0	0
hsa-miR-185-3p	27	0	20	0	0	112	14	0	0	3	30	0	0	2	7	2	1	0	1	2	7	4	0
hsa-miR-185-5p	11253	1048	3087	1065	2152	69739	5133	848	282	104	1436	79	401	8	1828	448	716	945	309	561	2233	165	209
hsa-miR-186-3p	1212	9	364	10	548	188	90	45	8	4	35	7	17	0	66	10	12	30	11	16	43	5	2
hsa-miR-186-5p	11313	808	2424	616	3292	6582	1346	2075	167	25	867	371	245	29	2412	198	419	353	560	257	1804	96	97
hsa-miR-187-3p	15	6	0	0	0	155	10	0	3	1	0	0	2	0	0	0	16	0	1	7	0	0	0
hsa-miR-187-5p	0	0	0	0	0	0	0	0	0	2	0	0	0	0	0	0	0	0	0	0	0	0	0
hsa-miR-188-3p	1315	48	138	0	132	1241	114	112	22	10	0	0	43	0	51	1	42	60	46	26	0	0	3
hsa-miR-188-5p	3334	347	442	92	398	5329	305	0	36	10	40	3	49	4	297	23	250	126	80	101	267	4	24
hsa-miR-18a-3p	296	208	163	0	362	1397	60	0	11	19	40	0	27	2	78	13	76	133	50	31	75	3	21
hsa-miR-18a-5p	13999	6006	9525	1904	11103	30857	527	237	38	19	67	42	140	4	2523	184	2431	3242	301	922	1012	70	98
hsa-miR-18b-3p	11	1	7	0	0	1	0	0	1	0	0	0	1	0	0	0	7	0	0	2	3	0	0
hsa-miR-18b-5p	12652	5442	8962	1774	9536	26936	455	216	37	16	62	41	128	4	2193	154	2168	2875	251	836	894	60	88
hsa-miR-1908	15	0	0	0	0	0	0	0	0	0	8	0	0	2	0	9	3	0	3	1	0	4	0
hsa-miR-1909-3p	0	0	0	0	0	0	0	0	0	0	3	0	0	0	0	0	0	0	0	0	0	0	0
hsa-miR-1909-5p	0	15	0	0	0	0	0	0	0	0	0	0	0	0	0	0	0	0	0	0	19	0	0
hsa-miR-190a	238	111	72	60	298	114	7	520	0	1	7	5	4	0	18	0	11	2	3	5	1	0	0
hsa-miR-190b	55	35	14	0	1	7	1	0	2	0	8	0	0	0	0	0	0	0	1	1	0	0	1
hsa-miR-1910	10	0	0	0	18	0	0	0	0	0	0	0	0	0	9	0	0	0	4	0	0	0	0
hsa-miR-1911-3p	0	0	0	0	0	0	0	0	0	0	0	0	0	0	0	0	0	0	0	0	0	0	0
hsa-miR-1911-5p	10	0	0	0	0	0	0	0	0	0	0	0	0	0	0	0	0	0	0	0	0	0	0
hsa-miR-1912	0	0	0	0	0	0	0	0	0	0	0	0	0	0	0	0	0	0	0	0	0	0	0
hsa-miR-1913	0	0	0	0	0	0	0	0	1	0	0	0	0	0	0	0	0	0	0	0	0	0	0
hsa-miR-191-3p	203	8	51	8	52	316	25	0	10	5	33	8	15	3	2	0	21	34	40	16	24	0	2
hsa-miR-1914-3p	0	0	0	0	0	0	0	0	0	0	0	0	0	0	0	2	0	0	0	0	0	1	0
hsa-miR-1914-5p	2	0	0	0	0	0	2	0	0	0	0	0	0	0	9	0	0	0	0	0	0	0	0
hsa-miR-1915-3p	0	0	0	0	0	0	0	0	0	0	0	0	0	0	0	0	0	0	0	0	0	0	0
hsa-miR-1915-5p	0	0	0	0	0	0	0	0	0	0	0	0	0	0	0	0	0	0	0	0	0	0	0
hsa-miR-191-5p	295038	17264	30611	13115	41134	1661399	68083	8422	37258	6802	10402	2706	12233	141	76183	6269	21829	47862	79773	13477	105889	2388	6604
hsa-miR-192-3p	90	0	39	0	83	160	25	0	17	0	1	0	0	0	1	9	184	27	12	58	122	2	6
hsa-miR-192-5p	14519	2104	13166	650	4571	22996	4675	688	1342	111	704	145	2223	5	5593	795	47947	5560	1242	17540	18050	308	766
hsa-miR-193a-3p	2064	521	4032	96	1636	10056	276	1697	26	12	119	3	92	1	1050	24	65	339	49	50	34	9	8
hsa-miR-193a-5p	357	232	629	75	78	6132	670	126	238	123	1313	528	258	86	314	39	173	236	155	99	370	37	9
hsa-miR-193b-3p	3624	2008	8935	1099	11394	43298	3041	1010	1927	1319	249	441	214	1	14657	159	1507	9857	1019	610	902	73	59
hsa-miR-193b-5p	106	182	186	6	601	2426	159	170	54	29	168	1223	68	15	642	74	130	219	47	57	0	97	2
hsa-miR-194-3p	16	0	35	0	0	63	6	0	2	0	2	0	0	0	23	2	95	51	2	36	13	2	0
hsa-miR-194-5p	1479	44	1323	2	458	2234	129	30	26	7	6	0	23	0	1298	42	750	279	55	287	115	33	20
hsa-miR-195-3p	96	42	13	103	0	178	25	1	17	4	0	4	8	0	48	2	18	43	8	6	0	3	1
hsa-miR-195-5p	8205	2871	3197	1218	5022	19769	689	348	828	127	19	18	168	1	2324	254	387	1711	305	304	1222	106	99
hsa-miR-196a-3p	68	22	36	0	62	59	4	0	0	0	12	0	5	0	62	8	1	19	2	2	0	3	2
hsa-miR-196a-5p	744	43	89	1	373	1249	14	0	0	1	19	0	27	1	135	0	40	70	1	11	0	0	0
hsa-miR-196b-3p	325	0	54	0	86	152	2	0	1	0	1	0	9	0	18	0	23	0	0	6	1	0	0
hsa-miR-196b-5p	895	12	94	0	377	1442	14	0	0	1	17	0	32	1	105	0	64	68	1	17	0	0	0
hsa-miR-1972	21	1	4	1	0	35	0	1	0	2	0	0	1	0	19	0	0	33	0	0	0	0	0
hsa-miR-1973	67	0	9	0	0	20	27	0	0	0	3	0	26	2	219	0	0	0	5	0	1	0	0
hsa-miR-197-3p	1438	93	430	32	534	7448	1096	310	607	145	62	10	108	0	727	94	413	333	386	218	1326	27	90
hsa-miR-197-5p	17	0	0	0	0	117	2	0	4	0	0	0	0	0	0	0	1	0	1	4	25	0	2
hsa-miR-1976	1	0	0	0	0	0	0	0	0	0	0	0	0	0	0	0	0	0	0	0	0	0	0
hsa-miR-198	0	0	0	0	0	0	0	0	0	0	0	0	0	0	0	0	0	0	0	0	0	0	0
hsa-miR-199a-3p	17204	17288	6544	6160	26820	310725	6347	7769	2702	739	119	144	1037	26	21727	166	1068	8283	869	412	95	84	31
hsa-miR-199a-5p	35214	29371	17157	15673	57666	591408	61050	17565	3384	1034	3424	601	8391	43	25753	228	3086	12151	1522	1040	69	91	26
hsa-miR-199b-3p	17204	17288	6544	6160	26820	310725	6347	7769	2702	739	119	144	1037	26	21727	166	1068	8283	869	412	95	84	31
hsa-miR-199b-5p	34236	15988	10142	9199	29950	194577	12335	7808	2800	783	637	191	2001	9	14290	110	1286	10398	1024	435	249	31	33
hsa-miR-19a-3p	897200	101657	564131	54342	681679	9409505	47370	43811	2389	1671	34702	3069	27024	738	571072	25845	111761	412093	50309	52455	199152	10189	12730
hsa-miR-19a-5p	77	22	80	0	195	122	2	0	0	0	1	0	1	0	5	2	6	0	0	1	11	0	1
hsa-miR-19b-1-5p	668	355	312	174	683	1560	27	53	0	1	17	3	35	0	132	16	72	256	43	21	350	2	7
hsa-miR-19b-2-5p	205	81	148	0	250	50	4	0	0	0	1	0	8	0	2	4	4	100	2	1	49	0	1
hsa-miR-19b-3p	962370	111085	591487	58865	705684	10260033	51948	51052	2651	1852	38594	3583	30274	848	628231	28574	119659	457058	56999	57803	223121	11475	14468
hsa-miR-200a-3p	2520	359	784	371	1271	6078	32	843	23	1	6	7	57	0	918	24	42	114	9	16	43	6	6
hsa-miR-200a-5p	6	0	0	0	0	42	0	0	4	0	0	0	0	0	3	0	0	0	1	0	0	0	0
hsa-miR-200b-3p	1578	363	378	0	811	4622	31	1329	67	17	5	2	51	0	678	16	70	364	44	32	29	3	10
hsa-miR-200b-5p	44	14	16	95	3	43	1	0	28	4	0	2	1	0	3	2	0	5	7	2	30	0	1
hsa-miR-200c-3p	2723	387	460	117	1043	7802	68	904	159	70	3	9	62	0	2742	18	104	660	135	47	71	2	16
hsa-miR-200c-5p	45	0	0	0	0	28	0	0	0	0	0	0	0	0	2	0	0	0	0	0	0	0	1
hsa-miR-202-3p	0	0	0	0	0	0	0	0	0	0	0	0	0	0	0	0	0	0	0	0	0	0	0
hsa-miR-202-5p	13	43	0	0	0	7	1	0	3	0	0	0	0	0	0	0	0	0	0	0	0	0	0
hsa-miR-203	38691	7034	24491	7782	22935	93915	1713	15702	1377	951	230	170	825	3	2766	29	1556	5665	1243	561	7	24	13
hsa-miR-204-3p	0	0	0	0	0	0	0	0	4	0	4	0	0	0	0	0	0	0	0	0	0	0	0
hsa-miR-204-5p	29	1	2	0	63	74	26	0	31	1	3	0	20	0	9	0	4	2	8	1	0	1	0
hsa-miR-2052	0	0	0	0	0	0	0	0	0	0	0	0	0	0	0	0	0	0	0	0	0	0	0
hsa-miR-2053	0	0	0	0	0	0	0	0	0	0	0	0	0	0	0	0	0	0	0	0	0	0	0
hsa-miR-205-3p	5	0	0	0	29	0	0	0	0	0	0	0	0	0	0	0	0	22	0	0	0	0	0
hsa-miR-2054	0	0	0	0	0	0	0	0	0	0	0	0	0	0	0	0	0	0	0	0	0	0	0
hsa-miR-205-5p	38770	6876	14265	2081	12906	81115	4330	19564	4154	2144	413	51	2547	11	1746	27	617	2292	1879	225	13	5	15
hsa-miR-206	0	0	0	0	0	0	0	0	0	0	0	0	0	1	0	3	0	0	0	0	0	1	0
hsa-miR-208a	5	0	0	0	0	0	0	0	0	0	0	0	0	0	0	0	0	0	0	0	0	0	0
hsa-miR-208b	0	0	0	0	0	23	0	0	0	0	0	0	0	0	0	0	0	0	0	0	0	0	0
hsa-miR-20a-3p	1232	321	1306	171	1773	6637	103	80	9	1	32	1	88	0	613	41	160	807	71	111	613	25	21
hsa-miR-20a-5p	17457	9972	21325	3465	32162	54962	627	1062	90	37	181	51	585	11	6590	1028	4269	5198	1260	1915	11468	363	377
hsa-miR-20b-3p	202	0	177	32	0	0	0	0	5	1	1	0	4	0	7	35	119	0	0	44	195	13	7
hsa-miR-20b-5p	7919	485	18158	642	1224	5751	82	124	12	15	94	5	92	1	959	251	2465	305	94	988	2699	94	157
hsa-miR-210	48080	5105	12650	944	9199	123763	12778	1055	642	508	7341	381	6030	46	11874	196	5453	5953	1389	2141	890	128	182
hsa-miR-2110	60	10	32	0	12	733	45	1	15	4	63	132	2	19	14	29	10	30	6	3	4	29	0
hsa-miR-2113	0	0	0	0	0	0	0	0	0	0	0	0	0	0	0	0	0	0	0	0	0	0	0
hsa-miR-211-3p	0	0	0	0	0	9	0	0	0	7	0	0	0	0	0	0	0	0	0	0	0	0	0
hsa-miR-2114-3p	0	0	0	0	0	44	0	0	1	0	0	0	0	0	9	0	0	0	0	0	0	0	0
hsa-miR-2114-5p	3	0	0	0	0	31	5	0	0	0	0	0	0	0	1	0	2	0	0	1	0	0	0
hsa-miR-2115-3p	0	0	0	0	0	0	0	0	0	0	0	0	0	0	0	0	0	0	0	0	0	0	0
hsa-miR-2115-5p	0	0	8	0	0	0	0	0	0	0	0	0	0	0	0	0	0	0	0	0	0	0	0
hsa-miR-211-5p	70	56	23	13	0	653	193	0	34	15	13	4	61	1	7	0	7	29	10	5	0	0	0
hsa-miR-2116-3p	17	0	0	0	0	130	9	0	9	6	0	0	0	0	7	5	1	0	5	6	38	0	6
hsa-miR-2116-5p	7	7	15	0	0	34	0	0	3	0	0	0	0	0	0	2	0	0	0	0	0	3	0
hsa-miR-2117	0	0	0	0	0	0	0	0	0	0	0	0	0	0	0	0	0	0	0	0	0	0	0
hsa-miR-212-3p	14	13	37	0	53	103	1	0	0	0	0	0	0	0	18	1	0	5	2	0	0	1	0
hsa-miR-212-5p	2	4	0	0	0	18	6	0	0	2	5	0	6	0	5	0	0	0	3	0	0	0	0
hsa-miR-21-3p	2988	2628	7725	668	5279	27508	952	81	45	39	48	21	240	1	629	175	1457	1591	131	638	501	67	68
hsa-miR-214-3p	2130	3224	698	966	4186	105876	947	1402	3680	4273	31	18	197	4	6148	63	579	7506	677	169	42	26	7
hsa-miR-214-5p	405	760	150	450	689	16095	1418	3	420	65	354	49	371	2	481	3	68	1019	90	42	0	0	1
hsa-miR-215	2022	236	2254	161	470	1546	476	106	167	10	42	5	136	2	327	179	4547	396	99	1675	2062	56	140
hsa-miR-21-5p	490704	266385	842313	148059	858296	2923482	98413	20419	6010	1794	6550	2577	20210	287	65519	9082	78041	43881	9713	29621	74833	4750	2319
hsa-miR-216a	10	0	0	0	0	0	0	0	0	0	0	0	0	0	0	0	0	0	0	0	0	0	0
hsa-miR-216b	2	0	0	0	0	0	0	0	0	0	0	0	0	0	5	0	0	0	0	0	0	0	0
hsa-miR-217	2	0	0	0	0	0	0	0	0	0	0	0	0	0	0	0	0	0	0	0	0	0	0
hsa-miR-218-1-3p	0	0	0	0	0	0	0	0	0	0	0	0	0	0	6	0	0	2	0	0	0	0	0
hsa-miR-218-2-3p	0	0	0	0	0	80	0	0	1	0	0	0	0	0	1	0	0	0	0	0	0	0	0
hsa-miR-218-5p	1199	389	595	242	1940	2767	1615	379	306	81	404	56	250	0	402	9	70	301	207	29	0	17	0
hsa-miR-219-1-3p	0	0	0	0	0	0	1	0	0	0	0	0	0	0	0	0	0	0	0	0	0	0	0
hsa-miR-219-2-3p	0	0	0	0	0	0	0	0	0	0	0	0	0	0	0	0	0	0	0	0	0	0	0
hsa-miR-219-5p	71	0	7	39	98	25	1	5	0	0	0	3	0	0	5	0	2	0	0	0	0	0	0
hsa-miR-221-3p	18138	5699	25211	2380	10274	39912	1965	1493	1445	490	315	49	749	6	3124	2561	2672	2356	462	2510	15680	890	1361
hsa-miR-221-5p	860	315	1569	8	884	1959	144	5	138	22	14	1	111	0	112	86	368	81	35	194	1350	28	76
hsa-miR-222-3p	15296	3630	14885	1593	11444	34759	570	1001	659	321	197	27	406	3	2738	567	1452	1284	318	1016	7232	209	439
hsa-miR-222-5p	1019	275	651	0	610	855	37	1	7	3	6	0	116	1	138	61	199	66	10	103	340	21	26
hsa-miR-223-3p	9599	2540	4114	2347	6013	50562	8056	672	11743	1201	1080	83	1421	4	3539	4925	5905	1886	3782	5523	88677	1770	4929
hsa-miR-223-5p	596	34	69	0	213	1880	54	0	44	4	1	0	4	0	188	79	60	193	13	45	473	37	80
hsa-miR-22-3p	15747	7849	13456	2573	18717	29174	1443	2678	199	107	296	65	340	0	2044	25	583	1908	239	244	160	25	10
hsa-miR-224-3p	36	26	19	0	0	243	9	0	4	2	0	0	7	0	34	0	0	2	6	0	0	0	0
hsa-miR-224-5p	509	399	483	158	349	3753	27	397	67	15	2	3	17	0	94	0	25	192	39	7	0	2	0
hsa-miR-22-5p	957	507	942	212	1726	1495	150	136	15	7	19	7	29	0	61	7	64	162	26	21	57	0	3
hsa-miR-2276	6	0	0	0	0	0	1	0	0	0	0	0	0	0	0	0	0	0	0	0	0	0	0
hsa-miR-2277-3p	98	4	14	0	0	130	21	0	9	1	0	0	0	0	5	0	33	44	19	7	27	0	1
hsa-miR-2277-5p	11	0	0	0	0	68	0	0	0	0	0	4	0	0	9	0	3	1	0	3	0	0	0
hsa-miR-2278	20	40	41	0	0	83	3	0	0	0	0	0	0	0	16	1	0	0	6	0	0	0	0
hsa-miR-2355-3p	21	22	9	0	0	38	18	0	0	0	1	0	1	2	2	1	0	0	0	4	25	0	3
hsa-miR-2355-5p	120	25	40	0	167	219	56	0	6	4	0	0	6	0	13	5	4	0	10	9	116	4	12
hsa-miR-2392	0	0	0	0	0	0	1	0	0	0	0	0	0	0	0	0	0	0	0	0	0	0	0
hsa-miR-23a-3p	125617	109573	65590	28607	102663	434597	18172	8797	12745	5233	521	478	4441	33	30054	1738	17308	45712	19133	6927	10049	679	1224
hsa-miR-23a-5p	134	4	77	1	0	158	13	1	3	2	28	6	6	10	20	9	1	0	7	2	0	11	2
hsa-miR-23b-3p	113267	97040	56281	26546	90148	418577	16743	9474	12860	5044	494	441	4179	32	28285	1453	15722	41950	16982	6128	8755	556	1071
hsa-miR-23b-5p	51	0	12	0	0	69	3	0	5	0	12	0	0	0	14	0	2	5	4	1	22	0	0
hsa-miR-23c	19343	9695	9798	2777	10961	27755	1435	2011	1288	544	72	68	438	3	2329	307	1277	3800	1130	602	1507	95	226
hsa-miR-24-1-5p	412	90	122	1	86	1539	74	176	9	5	22	0	16	0	86	1	22	105	17	9	108	0	4
hsa-miR-24-2-5p	2483	745	968	238	1397	20389	2328	240	64	40	413	73	339	0	1368	34	256	762	261	108	122	4	26
hsa-miR-24-3p	44083	24499	19032	8467	23604	468307	34491	5986	11590	4189	1388	382	10381	41	24733	2082	11022	35505	22315	5144	14471	841	1486
hsa-miR-2467-3p	0	0	0	0	0	0	0	0	0	0	0	0	0	0	0	0	0	0	0	0	0	0	0
hsa-miR-2467-5p	0	0	0	0	0	0	0	0	0	0	0	0	0	0	0	0	0	0	0	0	0	0	0
hsa-miR-25-3p	28433	2344	4160	1560	5792	97779	6528	2046	1112	261	1093	74	775	8	11571	583	1850	5818	2974	1102	5194	196	475
hsa-miR-25-5p	349	63	57	1	128	371	12	1	2	2	62	0	11	3	33	0	21	59	16	16	0	0	1
hsa-miR-2681-3p	0	0	0	0	0	0	0	0	0	0	0	0	0	0	0	0	0	0	0	0	0	0	0
hsa-miR-2681-5p	0	0	0	0	0	0	0	0	0	0	0	0	0	0	0	0	0	0	0	0	0	0	0
hsa-miR-2682-3p	0	0	0	0	0	0	0	0	0	0	0	0	0	0	0	0	0	0	0	0	0	0	0
hsa-miR-2682-5p	0	0	0	0	0	0	0	0	0	0	0	0	0	0	0	0	0	0	0	0	0	0	0
hsa-miR-26a-1-3p	8	0	0	0	0	36	1	0	3	0	0	0	3	0	7	0	3	0	0	2	20	0	0
hsa-miR-26a-2-3p	195	5	23	0	134	145	20	0	2	0	12	0	8	0	38	6	2	2	6	4	166	2	2
hsa-miR-26a-5p	57971	9570	17093	6332	24834	38476	1916	3542	5623	656	134	108	742	2	8663	3748	6604	4624	4049	4117	34533	1281	1363
hsa-miR-26b-3p	294	100	90	0	77	849	102	1	3	2	23	14	34	1	72	44	54	98	42	43	377	13	13
hsa-miR-26b-5p	39447	3778	11551	3764	18623	10562	834	2774	624	57	80	67	354	3	2311	1604	1498	1379	567	1067	14904	542	538
hsa-miR-27a-3p	39568	10801	21927	6073	18228	69392	5112	3604	880	316	178	144	1139	4	5080	941	2096	4241	1748	1394	3679	315	607
hsa-miR-27a-5p	134	33	75	11	50	1104	15	0	5	4	10	0	14	0	47	2	11	19	25	1	54	0	3
hsa-miR-27b-3p	30980	8108	14984	4419	15406	49997	3505	3197	724	275	125	103	896	4	3765	532	1505	2810	1215	959	2451	200	380
hsa-miR-27b-5p	95	4	36	0	0	823	13	87	9	0	2	0	5	0	26	2	5	42	11	3	0	1	1
hsa-miR-28-3p	2170	459	1069	865	919	18829	1667	306	1082	159	101	24	199	2	1455	545	592	439	909	495	4466	180	312
hsa-miR-28-5p	1517	219	502	151	486	14975	233	252	72	11	10	1	33	0	696	57	52	38	56	45	240	21	37
hsa-miR-2861	0	0	0	0	0	0	0	0	0	0	0	0	0	0	0	0	0	0	0	0	0	0	0
hsa-miR-2909	0	0	0	0	0	0	0	0	0	0	0	0	0	0	0	0	0	0	0	0	0	0	0
hsa-miR-296-3p	144	2	3	0	30	57	13	86	2	2	5	6	2	7	21	23	0	0	1	1	34	32	0
hsa-miR-2964a-3p	5	0	0	0	0	0	0	0	0	0	0	0	0	0	0	0	0	0	0	0	0	0	0
hsa-miR-2964a-5p	7	0	0	0	0	5	5	0	0	0	0	0	0	0	0	0	0	0	0	0	19	0	0
hsa-miR-296-5p	580	4	90	55	2	283	52	0	72	17	3	11	5	8	47	32	28	0	42	65	533	15	46
hsa-miR-297	0	0	0	0	0	0	0	0	0	0	0	0	0	0	0	0	0	0	0	0	0	0	0
hsa-miR-298	0	0	0	0	0	0	0	0	0	0	0	0	0	0	0	0	0	0	0	0	0	0	0
hsa-miR-299-3p	29	34	0	0	0	201	4	0	0	0	0	0	0	0	10	0	0	0	5	0	0	0	0
hsa-miR-299-5p	63	25	11	0	17	504	29	0	9	2	0	0	2	0	24	0	0	23	4	1	0	0	0
hsa-miR-29a-3p	501517	42169	216742	19155	108610	740567	39428	14193	9694	1210	1546	531	8164	55	90903	31382	22866	31178	7922	24161	210602	11071	17854
hsa-miR-29a-5p	2520	337	1329	1	1312	1931	61	131	11	2	117	46	65	16	427	91	126	99	35	57	276	63	17
hsa-miR-29b-1-5p	509	14	106	0	123	2085	28	0	10	2	28	4	42	2	180	69	44	257	20	43	428	28	24
hsa-miR-29b-2-5p	1017	101	363	0	217	1216	251	0	33	16	28	0	47	0	158	49	112	241	16	84	598	13	33
hsa-miR-29b-3p	1292971	105494	458138	59455	408140	500683	47822	39688	8408	853	2473	768	12257	94	52684	37889	25066	30457	2174	22578	214052	13825	16638
hsa-miR-29c-3p	522090	43782	227163	19393	116427	701391	40711	14744	10888	1250	1610	538	8047	52	88031	35885	24137	31814	7558	25610	245986	12819	19999
hsa-miR-29c-5p	4234	533	1755	144	2148	30110	6785	207	227	73	6856	897	509	340	2866	599	846	1713	316	527	3198	323	261
hsa-miR-300	0	0	0	0	0	0	0	0	0	0	0	0	0	0	0	0	0	0	0	0	0	0	0
hsa-miR-301a-3p	19964	2266	3501	1104	6529	17302	1829	251	66	21	31	11	137	1	2081	134	1218	1165	91	456	1152	48	83
hsa-miR-301a-5p	105	0	21	0	106	52	60	0	0	0	2	0	0	0	1	1	3	0	9	1	0	0	0
hsa-miR-301b	3190	203	895	339	999	979	182	134	0	1	11	2	2	0	286	2	170	150	2	47	30	3	3
hsa-miR-302a-3p	0	0	0	0	0	0	0	0	0	0	0	0	0	0	0	0	0	0	0	0	1	0	0
hsa-miR-302a-5p	2	0	0	0	0	0	0	0	0	0	0	0	0	0	0	0	0	0	0	0	0	0	0
hsa-miR-302b-3p	0	0	0	0	0	0	0	0	0	0	0	0	0	0	0	0	0	0	0	0	0	0	0
hsa-miR-302b-5p	0	0	0	0	0	0	0	0	0	0	0	0	0	0	0	0	0	0	0	0	0	0	0
hsa-miR-302c-3p	0	0	0	0	0	0	0	0	0	0	0	0	0	0	0	0	0	0	0	0	0	0	0
hsa-miR-302c-5p	6	0	0	0	0	0	2	0	4	2	0	0	0	0	0	6	0	0	0	2	14	0	1
hsa-miR-302d-3p	0	0	0	0	0	0	0	0	0	0	0	0	0	0	0	0	0	0	0	0	0	0	0
hsa-miR-302d-5p	0	0	0	0	0	0	0	0	0	0	0	0	0	0	0	0	0	0	0	0	0	0	0
hsa-miR-302e	0	0	0	0	0	0	0	0	0	0	0	0	0	0	0	0	0	0	0	0	0	0	0
hsa-miR-302f	0	0	0	0	0	0	0	0	0	0	0	0	0	0	0	0	0	0	0	0	0	0	0
hsa-miR-3064-3p	36	0	10	0	1	153	9	0	0	3	7	0	0	0	19	0	4	48	3	1	58	3	9
hsa-miR-3064-5p	15	0	0	0	0	8	0	0	0	0	0	0	0	0	6	5	0	0	0	0	0	3	0
hsa-miR-3065-3p	5	0	0	0	0	52	0	0	0	0	0	0	0	0	7	0	0	0	0	0	0	0	0
hsa-miR-3065-5p	5	29	1	0	0	64	2	0	0	0	0	0	0	0	9	0	0	0	0	0	0	0	0
hsa-miR-3074-3p	0	0	1	0	0	17	1	0	0	0	0	0	0	0	8	0	0	0	0	0	0	0	0
hsa-miR-3074-5p	0	0	0	0	0	0	0	0	0	0	0	0	0	0	0	4	0	0	0	0	0	4	0
hsa-miR-30a-3p	8523	1638	6409	2040	9085	476	414	1020	210	12	89	33	150	0	99	125	769	1598	246	289	1459	62	47
hsa-miR-30a-5p	74488	10366	39679	10299	37974	47537	5387	7269	796	133	514	169	1521	6	9030	1724	8347	3378	1257	3608	8869	611	632
hsa-miR-30b-3p	312	97	72	12	107	270	61	0	3	4	66	55	27	6	29	8	82	7	11	28	117	8	1
hsa-miR-30b-5p	194592	9601	53137	5554	30123	192755	20754	18247	1340	281	421	181	5303	12	25150	1231	18447	21781	3880	6854	10571	476	692
hsa-miR-30c-1-3p	50	1	23	65	0	154	14	1	0	0	117	17	6	9	25	5	0	42	3	1	10	10	0
hsa-miR-30c-2-3p	10	1	18	0	0	8	20	27	0	0	25	10	3	0	1	5	0	6	4	0	0	3	0
hsa-miR-30c-5p	43980	4281	9672	5457	21731	99157	7925	7332	1630	365	187	100	1318	7	8248	1141	3468	15322	3865	1775	7606	405	520
hsa-miR-30d-3p	789	123	252	99	190	233	42	102	0	0	5	0	62	0	18	14	74	12	10	29	22	4	4
hsa-miR-30d-5p	34127	3852	13097	2707	7443	22330	3062	4786	765	115	176	77	1001	6	6626	630	7302	2449	1027	2886	4832	247	284
hsa-miR-30e-3p	13138	2610	10418	3507	15920	891	707	2203	316	26	146	54	246	1	246	260	1575	2570	470	668	3585	119	107
hsa-miR-30e-5p	55704	9362	35013	10634	38914	36065	3741	4665	238	56	431	187	958	4	4582	1616	2654	1819	548	1637	6523	604	534
hsa-miR-3115	1	0	0	0	0	0	0	0	0	0	0	0	0	0	0	0	0	0	0	0	0	0	0
hsa-miR-3116	5	0	0	0	0	0	0	0	0	0	0	0	0	0	0	0	0	0	0	0	0	0	0
hsa-miR-3117-3p	5	0	0	0	0	0	0	0	0	0	0	0	0	0	0	0	0	0	0	0	0	0	0
hsa-miR-3117-5p	0	0	0	0	0	0	0	0	1	0	0	0	0	0	0	0	0	0	0	0	0	0	0
hsa-miR-3118	0	0	0	0	0	0	0	0	0	0	0	0	0	0	0	0	0	0	0	0	0	0	0
hsa-miR-3119	0	0	0	0	0	0	0	0	0	0	0	0	0	0	0	0	0	0	0	0	0	0	0
hsa-miR-3120-3p	0	0	0	0	0	0	0	0	0	0	0	0	0	0	0	0	0	0	0	0	0	0	0
hsa-miR-3120-5p	0	0	0	0	0	0	0	0	0	0	0	0	0	0	0	0	0	0	0	0	0	0	0
hsa-miR-3121-3p	0	0	0	0	0	0	0	0	0	0	0	0	0	0	0	0	0	0	0	0	0	0	0
hsa-miR-3121-5p	0	0	0	0	0	0	0	0	0	0	0	0	0	0	0	0	0	0	0	0	0	0	0
hsa-miR-3122	0	0	0	0	0	0	0	0	0	0	0	0	0	0	0	0	0	0	0	0	0	0	0
hsa-miR-3123	0	0	0	0	0	0	0	0	0	0	0	0	0	0	0	0	0	0	0	0	0	0	0
hsa-miR-3124-3p	0	0	0	0	0	0	0	0	0	0	0	0	0	0	0	0	0	0	0	0	0	0	0
hsa-miR-3124-5p	0	0	0	0	0	0	0	0	0	0	0	0	0	0	0	0	0	0	0	0	0	0	0
hsa-miR-3125	0	0	0	0	0	0	1	0	0	0	1	0	0	0	0	0	0	0	0	0	0	0	0
hsa-miR-3126-3p	0	0	0	0	0	0	0	0	0	0	0	0	0	0	0	0	0	0	0	0	0	0	0
hsa-miR-3126-5p	0	0	0	0	0	0	0	0	0	0	0	0	0	0	0	0	0	0	0	0	0	0	0
hsa-miR-3127-3p	0	0	0	0	0	0	0	0	0	0	0	0	0	0	0	0	0	0	0	0	0	0	0
hsa-miR-3127-5p	0	0	0	0	0	0	1	0	0	0	0	0	0	0	0	0	0	0	0	0	0	0	0
hsa-miR-3128	0	0	0	0	0	0	0	0	0	0	0	0	0	0	2	0	0	0	0	0	0	0	0
hsa-miR-3129-3p	10	0	0	0	0	1	0	0	0	2	0	0	0	0	0	0	0	0	0	0	0	0	0
hsa-miR-3129-5p	0	0	0	0	0	9	0	0	0	0	0	0	0	0	0	0	0	0	0	0	0	0	0
hsa-miR-3130-3p	2	0	0	0	0	56	0	0	0	0	18	0	5	0	0	0	0	0	11	0	0	0	0
hsa-miR-3130-5p	30	0	0	0	0	59	4	0	2	0	0	0	2	0	5	2	4	0	9	3	8	0	6
hsa-miR-3131	0	0	0	0	0	0	0	0	0	0	0	0	0	0	0	0	0	0	0	0	0	0	0
hsa-miR-3132	0	0	0	0	0	0	0	0	0	0	0	0	0	0	0	0	0	0	0	0	0	0	0
hsa-miR-3133	2	0	9	0	0	0	0	0	0	0	0	0	0	0	0	0	0	0	0	0	0	0	0
hsa-miR-3134	0	0	0	0	0	0	0	0	0	0	0	0	0	0	0	0	0	0	0	0	0	0	0
hsa-miR-3135a	0	0	0	0	0	0	0	0	0	0	0	0	0	0	0	0	0	0	0	0	0	0	0
hsa-miR-3135b	9	0	0	1	0	1	3	0	0	0	1	0	0	0	3	0	0	2	0	0	1	0	1
hsa-miR-3136-3p	34	0	0	0	0	8	0	0	0	0	0	0	0	0	0	0	0	33	0	0	0	0	1
hsa-miR-3136-5p	30	0	42	0	0	9	4	0	0	0	0	0	0	0	6	0	3	0	0	1	0	0	3
hsa-miR-3137	0	0	0	0	0	0	0	0	0	0	0	0	0	0	0	0	0	0	0	0	0	0	0
hsa-miR-3138	2	0	2	0	0	13	1	0	0	0	0	0	0	0	1	0	0	0	0	0	0	0	1
hsa-miR-3139	1	0	0	0	0	0	0	0	0	0	0	0	0	0	0	0	0	0	0	0	0	0	0
hsa-miR-31-3p	16	0	0	112	2	724	57	1	6	0	1	2	9	0	1	4	1	12	0	0	19	0	0
hsa-miR-3140-3p	11	0	0	0	0	0	0	0	0	0	0	0	0	0	0	0	0	0	0	0	0	0	0
hsa-miR-3140-5p	18	0	8	0	0	13	0	0	0	0	0	0	0	0	0	0	1	0	0	1	0	0	0
hsa-miR-3141	2	0	0	0	0	0	2	0	0	0	0	0	0	0	0	0	1	0	0	2	0	0	0
hsa-miR-3142	0	0	0	0	0	0	0	0	0	0	0	0	0	0	0	0	0	0	0	0	0	0	0
hsa-miR-3143	30	0	10	94	0	22	0	0	0	0	0	1	0	0	0	0	0	15	0	0	0	0	0
hsa-miR-3144-3p	25	0	0	0	0	12	0	0	0	0	0	0	0	0	0	0	7	0	0	1	0	0	0
hsa-miR-3144-5p	0	0	0	0	0	0	0	0	0	0	0	0	0	0	0	0	0	0	0	0	0	0	0
hsa-miR-3145-3p	0	0	0	0	0	0	0	0	0	0	0	0	0	0	1	0	0	0	0	0	0	0	0
hsa-miR-3145-5p	0	0	0	0	0	7	0	0	0	0	0	0	0	0	0	0	0	0	4	0	0	0	0
hsa-miR-3146	2	0	0	0	0	0	0	0	0	0	0	0	0	0	3	2	0	0	0	0	0	1	0
hsa-miR-3147	0	0	0	0	0	0	0	0	0	0	0	0	0	0	0	0	0	0	0	0	0	0	0
hsa-miR-3148	0	0	0	0	0	22	0	0	0	0	0	0	0	0	0	0	0	0	0	0	0	0	0
hsa-miR-3149	1	0	0	0	0	0	0	0	0	0	0	0	0	0	0	0	0	0	0	0	0	0	0
hsa-miR-3150a-3p	0	0	0	0	0	24	1	0	0	0	0	0	0	1	0	0	0	0	0	0	0	0	0
hsa-miR-3150a-5p	0	0	0	0	0	1	6	0	0	0	0	0	0	0	0	0	2	0	0	2	0	0	0
hsa-miR-3150b-3p	8	0	7	0	0	148	3	0	0	1	11	0	0	4	0	3	2	36	0	7	33	2	0
hsa-miR-3150b-5p	23	0	11	0	0	143	11	0	1	1	0	0	0	0	8	0	3	0	0	6	46	1	5
hsa-miR-3151	0	0	0	0	0	0	0	0	0	0	0	0	0	0	0	0	0	0	0	0	0	0	0
hsa-miR-3152-3p	0	0	0	0	0	0	0	0	0	0	0	0	0	0	0	0	0	0	0	0	0	0	0
hsa-miR-3152-5p	0	0	0	0	0	0	0	0	0	0	0	0	0	0	0	0	0	0	0	0	0	0	0
hsa-miR-3153	0	0	0	0	0	0	0	0	0	0	0	0	0	0	0	0	0	0	0	0	0	0	0
hsa-miR-3154	0	0	0	0	0	56	0	0	0	0	0	0	2	0	0	0	0	30	1	0	0	0	0
hsa-miR-3155a	0	0	10	0	0	5	2	0	1	0	0	0	0	0	0	0	0	26	0	0	0	0	0
hsa-miR-3155b	0	0	0	0	0	0	0	0	0	0	0	0	0	0	0	0	0	0	0	0	0	0	0
hsa-miR-3156-3p	0	0	0	0	0	0	0	0	0	0	0	0	0	0	0	0	0	0	0	0	0	0	0
hsa-miR-3156-5p	0	0	0	0	0	0	0	0	0	0	0	0	0	0	0	0	0	0	0	0	0	0	0
hsa-miR-3157-3p	29	0	3	0	0	5	3	0	0	1	0	0	0	0	4	0	0	0	0	0	0	0	0
hsa-miR-3157-5p	21	0	0	0	0	0	0	0	3	0	0	0	0	0	1	4	6	8	0	2	0	0	1
hsa-miR-3158-3p	20	0	1	0	0	78	0	0	0	0	5	0	0	0	0	0	0	0	0	0	26	0	1
hsa-miR-3158-5p	8	0	0	0	0	70	2	0	3	2	1	0	0	0	0	3	1	0	0	0	0	1	0
hsa-miR-3159	0	0	0	0	0	0	0	0	0	0	0	0	0	0	3	0	0	0	0	0	0	0	0
hsa-miR-31-5p	257	427	189	704	286	20142	3108	1156	1764	136	12	28	243	1	275	104	419	2122	179	142	246	37	53
hsa-miR-3160-3p	3	0	0	0	0	2	1	0	0	0	0	0	0	0	10	0	1	0	0	0	0	0	0
hsa-miR-3160-5p	0	0	0	0	0	0	0	0	0	0	0	0	0	0	0	0	0	0	0	0	0	0	0
hsa-miR-3161	25	0	13	0	0	0	0	1	0	0	0	0	5	0	0	0	0	0	0	0	0	0	0
hsa-miR-3162-3p	2	0	0	0	0	0	0	0	0	1	0	0	0	0	0	0	1	0	0	0	1	0	0
hsa-miR-3162-5p	0	0	0	0	0	0	0	0	0	0	0	0	0	0	0	0	0	0	0	0	0	0	0
hsa-miR-3163	0	0	0	0	0	0	0	0	0	0	0	0	0	0	0	0	0	0	0	0	0	0	0
hsa-miR-3164	0	0	0	0	0	0	0	0	0	0	0	0	0	0	3	0	0	0	0	0	0	0	0
hsa-miR-3165	0	0	0	0	0	0	0	0	0	0	0	0	1	0	0	0	0	1	0	0	0	0	0
hsa-miR-3166	0	0	0	0	0	0	0	0	0	0	0	0	0	0	0	0	0	0	0	0	0	0	0
hsa-miR-3167	0	0	0	0	0	0	0	0	0	0	0	0	0	0	0	0	0	0	0	0	0	0	0
hsa-miR-3168	0	0	0	0	0	0	0	0	0	0	0	0	0	0	0	0	0	0	0	0	0	0	0
hsa-miR-3169	0	0	0	0	0	0	0	0	0	0	0	0	0	0	0	0	0	0	0	0	0	0	0
hsa-miR-3170	0	0	0	0	0	0	0	0	0	0	0	0	0	0	0	0	0	0	0	0	0	0	0
hsa-miR-3171	0	0	0	0	0	62	0	0	0	0	0	0	0	0	0	0	0	0	0	0	0	0	0
hsa-miR-3173-3p	0	0	0	0	0	28	0	0	0	0	0	0	0	0	0	0	0	0	0	0	0	0	0
hsa-miR-3173-5p	42	1	44	0	0	50	19	0	0	1	7	0	3	5	7	0	15	4	9	6	20	0	0
hsa-miR-3174	7	0	0	0	0	7	1	0	0	0	0	0	0	0	0	0	0	0	0	0	0	0	0
hsa-miR-3175	18	0	0	0	0	0	0	0	0	0	0	0	0	0	0	0	0	0	0	0	0	0	0
hsa-miR-3176	50	0	17	0	0	66	4	0	0	0	8	0	0	0	10	0	1	0	0	8	31	0	1
hsa-miR-3177-3p	27	0	14	0	0	54	27	0	5	3	1	0	0	0	0	1	0	18	0	1	20	1	1
hsa-miR-3177-5p	2	0	6	0	0	0	0	0	0	0	0	0	0	0	0	2	0	0	0	0	0	3	0
hsa-miR-3178	2	0	0	0	0	0	0	0	0	0	0	0	0	0	1	0	0	0	0	2	0	0	1
hsa-miR-3179	5	0	0	0	0	4	0	0	0	0	0	0	0	0	6	0	3	0	0	0	1	0	0
hsa-miR-3180	0	0	0	0	0	4	0	0	0	0	0	0	0	0	0	0	0	0	0	0	0	0	0
hsa-miR-3180-3p	0	0	0	0	0	4	0	0	0	0	0	0	0	0	0	0	0	0	0	0	0	0	0
hsa-miR-3180-5p	22	0	0	0	0	0	1	0	0	0	0	0	0	0	0	0	0	0	0	0	0	0	0
hsa-miR-3181	0	0	0	0	0	0	2	0	0	0	0	0	0	0	0	0	0	0	2	0	0	0	0
hsa-miR-3182	0	0	0	0	0	0	0	0	0	0	0	0	0	0	0	0	0	0	0	0	0	0	0
hsa-miR-3183	0	0	0	0	0	0	1	0	0	0	0	0	0	0	0	0	2	0	0	3	0	0	0
hsa-miR-3184-3p	0	0	0	0	0	0	0	0	0	0	0	0	0	0	0	0	0	0	0	0	0	0	0
hsa-miR-3184-5p	8	0	0	0	0	0	0	0	0	0	0	0	0	0	0	0	0	0	0	0	0	0	0
hsa-miR-3185	0	0	0	0	0	0	0	0	0	0	0	0	0	0	0	0	0	0	0	0	0	0	0
hsa-miR-3186-3p	0	0	0	0	0	0	0	0	0	0	0	0	0	0	0	0	0	0	0	0	0	0	0
hsa-miR-3186-5p	0	0	0	0	0	0	0	0	0	0	0	0	0	0	0	0	0	0	0	0	0	0	0
hsa-miR-3187-3p	0	0	1	0	0	0	5	0	0	1	6	0	0	0	0	0	1	0	1	0	0	0	0
hsa-miR-3187-5p	3	0	0	0	0	0	0	0	0	0	0	0	0	0	0	0	5	19	0	1	0	0	0
hsa-miR-3188	1	0	0	0	0	56	0	0	0	0	7	0	0	0	0	0	0	0	0	0	0	0	0
hsa-miR-3189-3p	0	0	0	0	0	0	0	0	0	0	0	0	0	0	0	0	0	0	0	0	0	0	0
hsa-miR-3189-5p	0	0	0	0	0	0	0	0	0	0	0	0	0	0	0	0	0	0	0	0	0	0	0
hsa-miR-3190-3p	0	0	0	0	0	0	0	0	0	0	0	0	0	0	0	0	0	0	0	0	0	0	0
hsa-miR-3190-5p	0	0	0	0	0	0	0	0	0	0	0	0	0	0	0	0	0	0	0	0	0	0	0
hsa-miR-3191-3p	0	0	0	0	0	0	0	0	2	0	0	0	0	0	0	0	0	0	0	0	0	0	0
hsa-miR-3191-5p	0	0	0	0	0	0	4	0	0	0	0	0	0	0	0	0	0	0	0	0	0	0	0
hsa-miR-3192	1	0	0	0	0	0	0	0	0	0	0	0	0	0	0	0	0	0	0	0	0	0	0
hsa-miR-3193	0	0	0	0	0	0	0	0	0	0	0	0	0	0	0	0	0	0	0	0	0	0	0
hsa-miR-3194-3p	70	0	7	0	16	103	13	0	1	0	0	0	0	0	8	0	0	0	1	0	0	0	1
hsa-miR-3194-5p	212	87	28	0	62	1132	562	0	10	14	172	17	38	2	87	7	31	120	48	20	90	2	3
hsa-miR-3195	35	42	22	0	0	1	1	61	2	5	4	0	5	3	12	9	0	0	0	3	12	10	3
hsa-miR-3196	1	0	0	0	0	2	0	0	0	0	0	0	0	0	1	1	0	0	0	0	2	5	0
hsa-miR-3197	0	0	0	0	0	0	0	0	0	0	0	0	0	0	0	0	0	0	0	0	0	0	0
hsa-miR-3198	0	0	0	0	0	0	0	0	0	0	0	0	0	0	0	0	0	0	0	0	0	0	0
hsa-miR-3199	6	30	1	0	0	6	0	0	0	0	0	0	0	0	0	0	0	1	0	0	0	0	0
hsa-miR-3200-3p	48	6	0	0	5	735	19	186	1	3	0	0	0	0	17	2	2	106	3	1	0	0	0
hsa-miR-3200-5p	11	0	0	0	0	0	0	0	0	0	0	0	0	0	5	0	0	0	0	0	0	0	0
hsa-miR-3201	0	0	0	0	0	0	0	0	0	0	0	0	0	0	0	0	0	0	0	0	0	0	0
hsa-miR-3202	0	0	0	0	0	0	0	0	0	0	0	0	0	0	0	0	0	0	0	0	0	0	0
hsa-miR-320a	4339	2649	2546	694	4107	34391	1308	2069	861	532	1403	876	218	145	3622	1950	1075	1536	860	917	8348	1623	345
hsa-miR-320b	3143	1676	1723	308	2389	23352	950	1403	616	366	1022	651	153	107	2378	1487	727	800	515	586	5649	1224	209
hsa-miR-320c	143	27	101	0	126	265	22	216	35	11	31	21	2	7	33	46	37	9	19	22	186	18	6
hsa-miR-320d	60	21	46	0	73	116	11	0	29	7	14	21	0	4	21	41	26	6	6	16	154	12	5
hsa-miR-320e	48	32	48	0	73	139	11	1	30	7	14	16	0	5	18	37	24	6	6	15	129	12	5
hsa-miR-323a-3p	50	114	12	0	65	383	6	0	13	17	0	0	7	0	32	0	0	8	5	0	0	0	0
hsa-miR-323a-5p	0	0	0	0	0	0	0	0	0	0	0	0	0	0	0	0	0	0	0	0	0	0	0
hsa-miR-323b-3p	24	0	0	0	0	823	7	0	8	5	0	0	18	0	7	0	0	54	6	0	0	0	0
hsa-miR-323b-5p	0	0	0	0	0	0	0	0	0	0	0	0	0	0	0	0	0	0	0	0	0	0	0
hsa-miR-32-3p	624	169	316	320	513	466	33	3	1	0	2	6	18	0	63	11	23	48	7	14	62	4	11
hsa-miR-324-3p	758	55	86	0	5	719	380	1	48	22	342	21	42	0	106	18	84	102	29	49	68	11	23
hsa-miR-324-5p	6435	756	842	474	888	7840	617	1	171	27	23	8	60	0	834	46	436	429	105	228	567	21	86
hsa-miR-325	0	0	0	0	0	0	0	0	0	0	0	0	0	0	0	0	0	0	0	0	0	0	0
hsa-miR-32-5p	4607	428	2530	247	2802	3257	476	456	22	1	25	12	27	0	323	103	95	195	37	57	620	47	48
hsa-miR-326	187	366	300	324	174	2982	1423	144	139	46	217	42	132	3	83	6	137	320	124	63	1	4	5
hsa-miR-328	1657	78	85	84	168	4048	477	4	355	103	443	92	75	2	261	31	64	58	125	90	469	6	50
hsa-miR-329	52	0	0	0	27	219	8	0	1	2	0	0	2	0	8	0	0	4	3	0	0	0	0
hsa-miR-330-3p	854	119	172	27	181	1323	213	0	161	28	4	0	17	0	185	77	103	325	87	44	356	22	42
hsa-miR-330-5p	59	1	0	0	0	37	7	0	0	2	3	5	0	0	11	2	9	0	0	1	14	1	0
hsa-miR-331-3p	28971	2726	3667	1380	7318	8737	11099	387	2800	775	190	44	663	2	1191	351	5433	2534	766	2089	6226	121	454
hsa-miR-331-5p	569	84	56	0	156	375	51	0	14	1	9	0	7	0	239	0	115	174	7	26	56	3	3
hsa-miR-335-3p	160	5	3	0	30	12	0	29	1	0	0	0	0	0	2	0	5	0	31	5	71	0	0
hsa-miR-335-5p	1057	26	50	224	233	808	5	103	5	4	5	2	20	0	99	20	76	9	171	21	299	4	4
hsa-miR-337-3p	93	6	42	0	351	305	21	0	16	8	6	0	21	0	16	0	0	26	11	0	0	0	0
hsa-miR-337-5p	63	59	16	0	73	912	16	1	0	3	5	0	6	0	37	0	0	37	6	1	0	0	0
hsa-miR-338-3p	1587	575	1381	205	5408	2651	494	385	35	0	49	4	63	1	2336	2	50	41	65	20	16	0	2
hsa-miR-338-5p	11	12	0	0	67	95	8	0	18	1	0	0	0	0	151	1	0	0	3	0	0	0	0
hsa-miR-339-3p	1080	364	683	303	235	1475	666	46	126	45	93	159	49	0	94	242	282	321	336	367	2433	90	250
hsa-miR-339-5p	5694	1210	2476	457	946	10008	6238	397	547	229	696	932	313	4	1136	308	614	730	1942	515	2761	97	350
hsa-miR-33a-3p	1820	269	553	245	409	1699	82	0	16	0	6	2	19	1	209	42	53	79	130	47	202	24	30
hsa-miR-33a-5p	2694	294	1837	92	633	2756	400	378	1	1	20	5	27	1	1634	69	39	83	35	49	190	21	39
hsa-miR-33b-3p	405	191	137	34	80	1998	83	1	48	14	8	3	12	0	26	3	166	688	121	63	100	6	7
hsa-miR-33b-5p	245	41	154	85	391	176	44	266	0	0	11	1	1	0	36	9	5	0	18	9	0	3	3
hsa-miR-340-3p	386	62	50	0	112	2221	112	0	35	3	3	0	36	0	141	14	15	39	74	12	210	6	13
hsa-miR-340-5p	1162	118	548	170	968	559	42	0	5	0	5	3	10	0	58	11	40	26	35	18	110	5	4
hsa-miR-342-3p	79107	7064	5968	4930	9364	135076	16312	3305	38047	4876	248	93	2085	11	7189	5025	8116	10929	4632	10708	191404	1856	9571
hsa-miR-342-5p	1245	126	77	181	147	1594	225	192	244	68	100	4	29	0	129	124	128	132	57	190	1658	50	99
hsa-miR-345-3p	1	0	0	0	0	0	1	0	0	0	3	7	0	1	0	0	0	0	2	0	0	0	0
hsa-miR-345-5p	1436	91	280	12	514	3343	430	109	55	25	102	24	96	0	269	38	191	135	149	80	242	11	30
hsa-miR-346	5	0	0	0	0	0	1	0	5	1	0	0	0	0	7	0	0	0	0	0	0	0	0
hsa-miR-34a-3p	573	402	359	212	261	3197	55	110	4	1	0	2	20	0	276	12	26	189	31	13	0	2	0
hsa-miR-34a-5p	19582	6944	3608	2577	9714	252775	21109	1350	374	133	877	219	3445	17	13831	244	1297	5071	1202	508	288	89	33
hsa-miR-34b-3p	109	0	0	0	0	130	7	0	2	0	0	0	0	0	43	0	0	0	7	0	0	0	0
hsa-miR-34b-5p	1303	13	127	48	602	4686	152	0	2	0	16	3	38	0	410	0	4	43	6	2	1	1	0
hsa-miR-34c-3p	64	0	9	0	0	99	10	0	0	6	0	0	1	0	7	0	0	71	0	0	0	0	1
hsa-miR-34c-5p	746	61	88	2	191	5517	112	0	1	0	0	0	33	1	489	1	0	122	6	0	0	1	0
hsa-miR-3529-3p	0	0	0	0	0	0	0	0	0	0	0	0	0	0	0	0	0	0	0	0	0	0	0
hsa-miR-3529-5p	0	0	0	0	0	0	0	0	0	0	0	0	0	0	0	0	0	0	0	0	0	0	0
hsa-miR-3545-3p	4	0	0	0	0	29	0	0	0	0	0	0	0	0	0	0	0	0	0	0	0	0	0
hsa-miR-3545-5p	3	0	0	0	0	0	0	0	0	0	0	0	0	0	0	0	0	0	0	0	0	0	0
hsa-miR-3591-3p	0	0	0	0	0	0	0	0	0	0	0	0	0	0	0	0	0	0	0	0	0	0	0
hsa-miR-3591-5p	0	0	0	0	0	0	0	0	0	0	0	0	0	0	0	0	0	0	1	0	0	0	0
hsa-miR-3605-3p	15	0	9	0	0	159	11	0	6	4	0	4	5	0	9	0	2	36	6	1	14	0	0
hsa-miR-3605-5p	6	0	1	0	0	63	1	0	3	0	5	0	0	0	5	0	0	1	0	1	0	0	1
hsa-miR-3606	0	0	0	0	0	0	1	0	0	0	0	0	0	0	0	0	0	0	0	0	0	0	0
hsa-miR-3607-3p	89	18	11	0	0	10	13	0	0	0	31	0	8	0	23	1	0	0	5	0	0	0	0
hsa-miR-3607-5p	834	112	232	241	702	140	13	77	3	0	10	3	10	0	60	42	51	79	16	26	263	16	11
hsa-miR-3609	94	69	54	0	182	62	7	0	7	2	0	0	0	0	50	62	42	19	11	55	385	16	27
hsa-miR-3610	0	0	0	0	0	0	0	0	0	0	0	3	0	0	0	0	0	1	0	0	0	0	0
hsa-miR-3611	42	0	30	0	14	27	5	0	0	0	4	0	0	1	0	4	0	0	0	0	0	1	0
hsa-miR-3612	0	0	0	0	0	0	0	0	0	0	0	0	0	0	0	0	0	0	0	0	0	0	0
hsa-miR-3613-3p	168	52	91	139	206	1042	45	105	61	23	10	4	13	1	142	28	66	97	51	27	369	8	10
hsa-miR-3613-5p	954	201	470	199	930	259	172	915	1	1	40	19	47	2	43	37	42	44	8	18	196	10	6
hsa-miR-361-3p	15219	2276	7015	2077	2808	15924	2346	850	3286	269	154	49	325	3	926	1537	5083	2442	1097	3027	18189	521	1045
hsa-miR-3614-3p	3	29	1	4	0	17	1	0	0	0	0	0	0	0	0	0	3	0	0	4	52	0	4
hsa-miR-3614-5p	10	0	0	0	0	2	7	1	1	0	6	0	0	0	0	0	3	0	0	1	0	0	0
hsa-miR-3615	45	0	62	15	0	44	36	1	13	7	8	3	3	1	1	2	14	5	18	8	29	1	1
hsa-miR-361-5p	1069	312	289	35	418	1040	98	96	163	14	6	1	25	0	128	85	212	54	142	158	1294	21	37
hsa-miR-3616-3p	0	1	0	106	0	260	0	0	0	0	0	0	0	1	1	0	0	0	0	0	0	0	0
hsa-miR-3616-5p	0	0	0	0	0	23	0	0	0	0	0	0	0	0	0	0	0	0	0	0	0	0	0
hsa-miR-3617	16	0	0	0	0	15	0	0	0	0	0	0	0	0	5	0	0	0	0	0	0	0	0
hsa-miR-3618	0	0	0	0	0	0	1	0	0	0	0	0	0	0	0	0	0	0	0	0	15	0	0
hsa-miR-3619-3p	0	0	0	0	0	0	0	0	0	0	0	0	2	0	0	0	0	0	0	0	0	0	0
hsa-miR-3619-5p	6	0	0	0	0	0	0	0	0	0	0	0	0	0	0	0	0	3	0	0	0	0	0
hsa-miR-3620	0	0	0	0	0	0	13	0	2	2	0	0	0	0	0	0	0	0	0	0	16	0	2
hsa-miR-3621	0	0	0	0	0	0	0	0	0	0	0	0	0	0	0	0	0	0	0	0	0	0	0
hsa-miR-3622a-3p	0	0	0	0	0	33	6	0	4	0	7	0	0	0	0	0	6	0	0	1	0	0	0
hsa-miR-3622a-5p	0	0	0	0	0	0	0	0	6	0	0	0	0	0	0	0	0	0	0	0	0	0	0
hsa-miR-3622b-3p	0	0	0	0	0	0	0	0	0	0	0	0	0	0	0	0	0	0	0	0	0	0	0
hsa-miR-3622b-5p	0	0	0	0	0	0	0	0	0	0	0	0	0	0	0	0	0	0	0	0	0	0	0
hsa-miR-362-3p	8565	603	2188	372	2544	19758	193	127	26	8	26	27	37	0	599	44	231	399	49	92	145	13	21
hsa-miR-362-5p	1052	65	360	1	332	1452	55	0	9	5	13	4	6	0	108	9	48	85	23	13	88	2	3
hsa-miR-363-3p	3113	35	7897	24	92	386	37	34	7	9	29	2	15	0	203	94	333	0	1	160	279	26	32
hsa-miR-363-5p	19	0	28	0	0	0	1	0	0	0	0	0	0	0	0	5	17	0	0	9	0	0	1
hsa-miR-3646	0	0	0	0	0	0	0	0	0	0	0	0	0	0	0	0	0	0	0	0	0	0	0
hsa-miR-3648	22	27	0	0	0	33	3	0	0	2	6	0	1	3	7	2	0	48	6	0	16	1	1
hsa-miR-3649	0	0	0	0	0	0	0	0	0	0	0	0	0	0	0	0	0	0	0	0	0	0	0
hsa-miR-3650	0	0	0	0	0	0	0	0	0	0	0	0	0	0	0	0	0	0	0	0	0	0	0
hsa-miR-3651	15	2	0	0	0	254	6	0	0	1	0	0	2	0	32	17	0	52	10	1	29	6	4
hsa-miR-3652	4	0	0	0	0	0	0	0	0	0	18	0	0	2	0	1	0	19	0	0	0	3	0
hsa-miR-3653	0	0	0	0	0	7	0	0	0	0	0	0	0	0	0	3	1	0	1	0	7	0	0
hsa-miR-3654	0	2	0	0	0	0	0	0	0	0	0	0	0	0	0	0	0	0	0	0	0	0	0
hsa-miR-3655	0	0	0	0	0	0	0	0	0	0	0	0	0	0	0	0	0	0	0	0	0	0	0
hsa-miR-3656	23	7	0	0	0	30	5	129	19	12	27	17	11	19	3	98	3	52	0	5	32	96	8
hsa-miR-3657	113	3	1	91	0	15	0	0	0	0	0	0	2	0	0	0	4	6	0	9	0	0	0
hsa-miR-3658	0	0	0	0	0	0	0	0	0	0	0	0	0	0	0	0	0	0	0	0	0	0	0
hsa-miR-3659	14	0	24	0	0	78	4	0	0	0	0	0	0	0	0	0	2	0	0	1	0	0	0
hsa-miR-365a-3p	791	954	3360	236	6904	1633	237	301	220	73	28	12	48	0	1045	14	583	2534	234	206	106	14	10
hsa-miR-365a-5p	2	29	45	1	98	399	17	0	3	0	0	0	0	0	50	3	5	6	5	1	41	1	0
hsa-miR-365b-3p	791	954	3360	236	6904	1633	237	301	220	73	28	12	48	0	1045	14	583	2534	234	206	106	14	10
hsa-miR-365b-5p	9	7	1	0	0	264	0	0	3	4	0	0	0	0	12	0	0	0	1	0	4	0	0
hsa-miR-3660	0	0	0	0	0	0	0	0	0	0	0	0	0	0	0	0	0	0	0	0	0	0	0
hsa-miR-3661	45	0	0	0	0	22	0	0	0	0	0	0	0	0	0	0	5	32	0	6	0	0	0
hsa-miR-3662	4	0	0	0	0	0	0	0	0	0	0	0	0	0	0	0	0	0	0	0	0	0	0
hsa-miR-3663-3p	0	0	0	0	0	0	0	0	0	0	0	0	0	0	0	0	0	0	0	0	0	0	0
hsa-miR-3663-5p	0	0	0	0	0	0	0	0	0	0	0	0	0	0	0	0	0	0	0	0	0	0	0
hsa-miR-3664-3p	0	0	0	0	0	5	0	0	0	0	0	0	0	0	0	0	0	0	0	0	0	0	0
hsa-miR-3664-5p	0	0	0	0	0	0	0	0	0	0	0	0	0	0	0	0	0	0	0	0	0	0	0
hsa-miR-3665	1	0	0	0	0	0	0	0	0	0	0	0	0	0	0	0	0	0	0	0	0	0	0
hsa-miR-3666	0	0	0	0	0	0	0	0	0	0	0	0	0	0	0	0	0	0	0	0	0	0	0
hsa-miR-3667-3p	10	0	2	0	0	17	3	0	0	1	1	0	1	0	0	3	0	5	5	0	17	1	2
hsa-miR-3667-5p	16	27	13	0	88	540	53	0	7	0	11	0	16	0	4	17	1	3	34	6	45	3	7
hsa-miR-3668	0	0	0	0	0	0	0	0	0	0	0	0	0	0	0	0	0	0	0	0	0	0	0
hsa-miR-3669	0	0	0	0	0	0	0	0	0	0	0	0	0	0	0	0	0	0	0	0	0	0	0
hsa-miR-3670	0	0	0	0	0	0	0	0	0	0	0	0	0	0	0	0	0	0	0	0	0	0	0
hsa-miR-3671	0	0	0	0	0	0	0	0	0	0	0	0	0	0	0	0	0	0	0	0	0	0	0
hsa-miR-3672	0	0	0	0	0	0	0	0	0	0	0	0	0	0	0	0	0	0	0	0	0	0	0
hsa-miR-3673	0	0	0	0	0	0	0	0	0	0	0	0	0	0	0	0	0	0	0	0	0	0	0
hsa-miR-367-3p	0	0	0	0	0	0	0	0	0	0	0	0	0	0	0	0	0	0	0	0	0	0	0
hsa-miR-3674	0	0	0	0	0	0	0	0	0	0	0	0	0	0	0	0	0	0	0	0	0	0	0
hsa-miR-3675-3p	0	0	0	0	0	0	0	0	0	0	0	0	0	0	0	0	0	0	0	0	0	0	0
hsa-miR-3675-5p	0	0	0	0	0	0	0	0	0	0	0	0	0	0	0	0	0	0	0	0	0	0	0
hsa-miR-367-5p	0	0	0	0	0	0	0	0	0	0	0	0	0	0	0	0	0	0	0	0	0	0	0
hsa-miR-3676-3p	374	110	343	1	71	450	7	0	12	2	115	3	12	1	41	8	70	287	13	31	288	7	16
hsa-miR-3676-5p	18	0	4	0	0	12	3	0	0	0	0	0	0	0	3	1	0	0	4	1	0	3	0
hsa-miR-3677-3p	33	0	5	0	0	1	0	0	0	0	0	4	0	0	0	0	0	0	0	0	0	0	0
hsa-miR-3677-5p	43	0	7	0	0	0	2	0	0	0	8	0	0	0	1	0	0	0	0	0	0	0	0
hsa-miR-3678-3p	7	0	0	0	0	8	0	0	0	0	0	0	0	0	0	0	0	0	0	0	0	0	0
hsa-miR-3678-5p	5	0	0	0	0	28	0	0	0	0	0	0	0	0	0	0	0	0	0	0	0	0	0
hsa-miR-3679-3p	0	0	0	0	0	23	1	0	0	0	0	0	0	0	0	0	0	0	0	0	0	0	0
hsa-miR-3679-5p	9	3	5	0	0	12	4	0	0	0	0	0	0	0	2	1	1	0	2	1	6	1	0
hsa-miR-3680-3p	0	0	0	0	0	0	0	0	0	0	0	0	0	0	0	0	0	0	0	0	0	0	0
hsa-miR-3680-5p	17	0	0	0	0	0	0	0	0	0	0	0	0	0	0	0	3	0	0	3	0	0	0
hsa-miR-3681-3p	53	8	0	0	0	1352	18	8	3	0	0	0	0	0	0	0	0	0	2	0	0	0	1
hsa-miR-3681-5p	8	1	0	0	0	30	8	0	2	0	0	0	1	0	0	0	0	0	1	0	0	0	1
hsa-miR-3682-3p	0	0	0	0	0	0	0	0	0	0	0	0	0	0	0	0	0	0	0	0	0	0	0
hsa-miR-3682-5p	1	0	0	0	0	0	0	0	0	0	0	0	0	0	0	0	0	0	0	0	0	0	0
hsa-miR-3683	0	0	0	0	0	0	0	0	0	0	0	0	0	0	0	0	0	0	0	0	0	0	0
hsa-miR-3684	5	0	0	0	0	0	0	0	0	0	0	0	0	0	0	0	0	0	0	0	0	0	0
hsa-miR-3685	0	0	0	0	0	0	0	0	0	0	0	0	0	0	0	0	0	0	0	0	0	0	0
hsa-miR-3686	0	0	0	0	0	0	0	0	0	0	0	0	0	0	0	0	0	0	0	0	0	0	0
hsa-miR-3687	50	0	19	0	0	25	1	0	0	3	3	0	15	1	78	7	15	3	23	6	0	8	0
hsa-miR-3688-3p	0	0	0	0	0	0	0	0	0	0	0	0	0	0	0	0	0	0	0	0	0	0	0
hsa-miR-3688-5p	0	0	0	0	0	0	0	0	0	0	0	0	0	0	4	0	0	0	0	0	0	0	0
hsa-miR-3689a-3p	0	0	0	0	0	0	0	0	0	0	0	0	0	0	0	0	0	0	0	0	0	0	0
hsa-miR-3689a-5p	0	0	0	0	0	301	0	0	0	0	0	0	0	0	0	1	0	0	0	0	0	0	0
hsa-miR-3689b-3p	0	0	0	0	0	0	0	0	0	0	0	0	0	0	0	0	0	0	0	0	0	0	0
hsa-miR-3689b-5p	0	0	0	0	0	301	0	0	0	0	0	0	0	0	0	1	0	0	0	0	0	0	0
hsa-miR-3689c	0	0	0	0	0	0	0	0	0	0	0	0	0	0	0	0	0	0	0	0	0	0	0
hsa-miR-3689d	0	0	0	0	0	0	0	0	0	0	0	0	0	0	0	0	0	0	0	0	0	0	0
hsa-miR-3689e	0	0	0	0	0	301	0	0	0	0	0	0	0	0	0	1	0	0	0	0	0	0	0
hsa-miR-3689f	0	0	0	0	0	271	0	0	0	0	0	0	0	0	0	0	0	0	0	0	0	0	0
hsa-miR-3690	0	21	2	0	0	28	5	0	4	1	0	0	0	0	4	0	0	57	7	0	0	0	0
hsa-miR-3691-3p	1	0	0	0	0	0	0	0	0	0	0	0	0	0	0	0	0	7	1	0	0	0	0
hsa-miR-3691-5p	13	0	12	0	0	23	0	0	4	0	2	0	0	1	0	2	2	0	4	1	24	6	1
hsa-miR-3692-3p	0	0	0	0	0	0	0	0	0	0	0	0	0	0	0	0	0	0	0	0	0	0	0
hsa-miR-3692-5p	0	0	0	0	0	0	0	0	0	0	0	0	0	0	0	0	0	0	0	0	0	0	0
hsa-miR-369-3p	19	19	2	0	126	68	1	0	0	0	0	0	0	0	3	0	0	22	0	0	0	0	1
hsa-miR-369-5p	34	31	0	1	70	295	7	0	5	0	0	0	0	0	49	0	0	0	3	0	0	0	0
hsa-miR-370	8	0	1	0	63	420	32	0	17	12	107	126	30	7	28	0	9	13	0	2	0	1	0
hsa-miR-3713	0	0	0	0	0	0	0	0	0	0	0	0	0	0	0	0	0	0	0	0	0	0	0
hsa-miR-3714	0	0	0	0	0	0	0	0	0	0	0	0	0	0	0	0	0	0	0	0	0	0	0
hsa-miR-371a-3p	0	0	0	0	0	0	0	0	0	0	0	0	0	0	0	0	0	0	0	0	0	0	0
hsa-miR-371a-5p	1	0	0	0	0	0	0	0	0	0	0	0	0	0	0	0	0	0	0	0	0	0	0
hsa-miR-371b-3p	0	0	0	0	0	0	1	0	0	0	0	0	0	0	0	0	0	0	0	0	0	0	0
hsa-miR-371b-5p	0	0	0	0	0	28	4	0	3	0	0	0	0	0	2	0	0	0	17	0	0	0	1
hsa-miR-372	0	0	1	0	0	0	0	0	0	0	0	0	0	0	0	0	0	0	0	0	0	0	0
hsa-miR-373-3p	0	0	0	0	0	0	0	0	0	0	0	0	0	0	0	0	0	0	0	0	0	0	0
hsa-miR-373-5p	0	0	0	0	0	0	0	0	1	0	0	0	0	0	0	0	0	0	0	0	0	0	0
hsa-miR-374a-3p	409	165	240	18	756	925	61	185	1	0	3	4	26	0	78	4	28	37	5	7	23	2	1
hsa-miR-374a-5p	2537	988	2706	831	5579	3803	92	470	64	3	27	11	63	1	396	21	370	238	104	149	432	3	6
hsa-miR-374b-3p	153	2	11	0	46	318	11	0	4	0	0	0	8	0	25	1	8	25	7	2	0	0	1
hsa-miR-374b-5p	2209	728	1054	1007	3968	5949	136	170	201	18	15	17	37	0	649	69	385	940	255	177	683	23	16
hsa-miR-374c-3p	7	0	0	0	0	0	0	0	0	0	0	0	0	0	0	0	0	15	0	0	0	0	0
hsa-miR-374c-5p	49	40	46	3	59	75	3	9	4	1	1	0	3	0	5	2	9	19	6	6	73	1	0
hsa-miR-375	14	0	0	0	0	0	2	81	1	0	0	8	3	0	125	0	5	0	3	4	0	0	0
hsa-miR-376a-3p	1322	429	328	125	1764	6099	152	752	17	17	55	12	40	1	565	1	24	138	8	16	0	0	0
hsa-miR-376a-5p	68	3	28	0	102	271	2	0	0	0	0	0	4	0	20	0	0	0	2	0	0	0	0
hsa-miR-376b	190	147	72	0	224	1124	7	162	4	4	2	1	6	0	70	0	1	20	2	4	0	0	0
hsa-miR-376c	1375	637	255	171	2150	9235	152	634	24	11	44	6	35	2	820	9	17	103	17	9	1	1	0
hsa-miR-377-3p	133	12	15	0	309	596	11	210	0	7	13	0	11	0	44	0	0	20	0	0	0	0	0
hsa-miR-377-5p	6	35	9	0	0	41	5	0	1	0	4	0	0	0	3	2	0	0	0	0	0	4	0
hsa-miR-378a-3p	2334	874	1110	202	2288	21011	1597	568	174	106	3530	368	535	38	1635	156	215	901	603	162	2013	65	50
hsa-miR-378a-5p	565	227	318	106	315	2637	312	1	75	48	419	40	72	6	188	22	60	171	279	37	641	11	18
hsa-miR-378b	296	79	132	0	36	342	54	243	11	0	168	22	25	13	57	36	2	261	34	5	54	16	4
hsa-miR-378c	1126	267	627	86	1200	1404	320	454	37	12	825	120	94	26	191	73	72	551	198	57	575	34	14
hsa-miR-378d	679	137	393	1	802	604	152	258	16	5	322	48	48	20	113	62	23	458	84	22	344	30	7
hsa-miR-378e	293	79	122	0	38	326	47	240	11	0	167	22	24	13	53	36	2	261	31	5	55	16	4
hsa-miR-378f	658	105	360	1	698	586	118	243	15	0	297	39	40	17	105	55	23	436	79	18	257	26	7
hsa-miR-378g	659	129	362	1	759	558	139	244	15	4	312	46	47	17	107	60	22	446	79	21	347	30	7
hsa-miR-378h	258	69	102	1	18	285	40	240	9	1	159	17	21	11	52	26	4	221	28	5	41	13	4
hsa-miR-378i	1106	243	585	86	1023	1659	291	438	42	11	984	137	106	23	246	76	73	508	197	60	772	31	15
hsa-miR-379-3p	0	37	0	0	1	40	0	0	0	0	0	0	0	0	18	0	0	0	0	0	0	0	0
hsa-miR-379-5p	101	56	17	28	0	540	26	0	3	3	5	0	16	0	71	0	0	61	3	0	0	1	0
hsa-miR-380-3p	6	0	0	0	0	40	0	0	0	0	0	0	0	0	0	0	0	0	0	0	0	0	0
hsa-miR-380-5p	0	0	0	0	0	40	0	0	0	0	0	0	0	0	0	0	0	0	0	0	0	0	0
hsa-miR-381	37	38	46	0	247	419	12	1	2	4	3	0	14	0	33	0	8	0	0	3	0	0	0
hsa-miR-382-3p	23	0	1	0	0	76	0	0	0	0	0	0	0	0	7	1	0	0	6	2	0	0	0
hsa-miR-382-5p	89	8	23	0	79	629	8	0	0	2	9	11	8	0	54	1	0	0	5	0	0	1	0
hsa-miR-383	0	0	0	0	0	0	0	83	0	0	0	0	3	0	0	0	0	1	0	0	0	0	0
hsa-miR-384	0	0	0	0	0	0	0	0	0	0	0	0	0	0	0	0	0	0	0	0	0	0	0
hsa-miR-3907	0	0	0	0	0	0	0	0	0	0	0	0	0	0	0	0	0	0	0	0	0	0	0
hsa-miR-3908	0	0	0	0	0	0	0	0	0	0	0	0	0	0	0	0	0	0	0	0	0	0	0
hsa-miR-3909	31	66	0	0	0	32	6	0	2	1	0	0	0	0	3	4	0	0	5	0	0	0	0
hsa-miR-3910	5	0	0	0	0	14	4	0	0	0	0	0	0	0	2	0	0	0	0	0	0	0	0
hsa-miR-3911	0	0	0	0	0	0	1	0	0	0	0	0	0	0	0	0	0	0	0	0	0	0	0
hsa-miR-3912	86	0	68	0	0	72	7	0	0	0	0	0	0	0	11	0	0	0	0	2	0	0	0
hsa-miR-3913-3p	36	2	0	0	0	96	0	1	1	1	0	0	0	0	16	1	1	0	14	1	0	0	0
hsa-miR-3913-5p	56	0	6	0	0	86	4	0	2	0	25	34	5	1	9	0	1	0	9	0	0	0	0
hsa-miR-3914	0	0	0	0	0	0	0	0	0	0	0	0	0	0	1	0	0	0	0	0	0	0	0
hsa-miR-3915	0	0	0	0	0	29	0	0	0	0	0	0	0	0	0	1	0	0	0	0	0	4	0
hsa-miR-3916	5	0	0	0	0	0	0	0	0	0	0	0	0	0	0	0	0	0	0	0	0	0	0
hsa-miR-3917	8	0	0	0	0	0	0	0	3	0	0	0	0	0	14	0	0	3	2	0	0	0	0
hsa-miR-3918	3	0	0	0	0	28	3	0	0	0	0	0	0	0	0	0	0	0	0	0	0	0	1
hsa-miR-3919	0	0	0	0	0	0	0	0	0	0	0	0	0	0	0	0	0	0	0	0	0	0	0
hsa-miR-3920	0	0	0	0	0	28	0	0	0	0	0	0	0	0	0	0	0	0	0	0	0	0	0
hsa-miR-3921	0	0	0	0	0	0	0	0	0	0	0	0	0	0	0	0	0	0	0	0	0	0	0
hsa-miR-3922-3p	0	0	0	0	0	0	0	0	0	0	0	0	0	0	0	0	0	0	0	0	0	0	0
hsa-miR-3922-5p	0	0	0	0	0	0	1	0	0	0	0	0	0	0	0	0	0	0	0	1	0	0	0
hsa-miR-3923	0	0	0	0	0	0	0	0	0	0	0	0	0	0	0	0	0	0	0	0	0	0	0
hsa-miR-3924	0	0	0	0	0	0	0	0	0	0	0	0	0	0	0	0	0	0	0	0	0	0	0
hsa-miR-3925-3p	0	0	0	0	0	0	0	0	0	0	0	0	0	0	0	0	0	0	0	0	0	0	0
hsa-miR-3925-5p	0	0	0	0	0	0	0	0	0	0	0	0	0	0	0	0	0	0	0	0	0	0	0
hsa-miR-3926	1	0	0	0	0	1	1	0	0	0	0	0	0	0	0	0	0	0	0	0	0	0	0
hsa-miR-3927	0	0	0	0	0	0	0	0	0	0	0	0	0	0	0	0	0	0	0	0	0	0	0
hsa-miR-3928	11	0	10	0	0	20	9	0	8	0	10	0	0	1	6	0	3	0	0	2	1	0	1
hsa-miR-3929	0	0	0	0	0	0	0	0	0	0	0	0	0	0	0	0	0	0	0	0	0	0	0
hsa-miR-3934	10	0	0	0	0	9	0	0	1	0	0	0	0	0	3	0	0	0	0	1	0	0	0
hsa-miR-3935	0	0	0	0	0	0	0	0	0	0	0	0	0	0	0	0	0	0	0	0	0	0	0
hsa-miR-3936	0	0	0	0	0	0	0	0	0	0	0	0	0	0	0	0	0	0	0	0	0	0	0
hsa-miR-3937	0	0	0	0	0	0	0	0	0	0	0	0	0	0	0	0	0	0	0	0	0	0	0
hsa-miR-3938	0	0	0	0	0	0	0	0	0	0	0	0	0	0	0	0	0	0	0	0	0	0	0
hsa-miR-3939	0	0	0	0	0	0	1	0	0	0	0	0	0	0	8	0	0	0	0	0	0	0	0
hsa-miR-3940-3p	124	36	59	0	0	870	29	0	88	84	3	0	7	0	2	13	64	136	57	34	220	3	82
hsa-miR-3940-5p	4	0	11	0	6	0	0	0	0	0	4	0	0	0	0	1	0	0	0	0	0	0	0
hsa-miR-3941	0	0	0	0	0	0	0	0	0	0	0	0	0	0	0	0	0	0	0	0	0	0	0
hsa-miR-3942-3p	0	0	0	0	0	0	0	0	0	0	0	0	0	0	0	0	0	0	0	0	0	0	0
hsa-miR-3942-5p	3	0	7	0	0	0	0	0	0	0	0	0	0	0	0	0	0	0	0	0	0	0	0
hsa-miR-3943	2	0	0	0	0	488	3	0	0	0	0	0	0	0	0	0	0	0	1	0	0	0	0
hsa-miR-3944-3p	0	0	0	0	0	0	0	0	0	0	0	0	0	1	0	0	0	0	0	0	0	0	0
hsa-miR-3944-5p	15	0	0	0	0	0	0	0	0	0	0	0	0	0	19	0	0	0	6	1	0	0	0
hsa-miR-3945	0	0	0	0	0	1	0	0	0	0	0	0	0	0	0	0	0	0	0	0	0	0	0
hsa-miR-3960	97	35	22	1	0	37	10	115	23	9	34	8	19	69	29	134	14	2	7	31	46	179	24
hsa-miR-3972	0	0	0	0	0	0	0	0	0	0	0	0	0	0	0	0	0	0	0	0	0	0	0
hsa-miR-3973	0	0	0	0	0	0	0	0	0	0	0	0	0	0	0	0	0	0	0	0	0	0	0
hsa-miR-3974	0	0	0	0	0	0	0	0	0	0	0	0	0	0	0	0	0	0	0	0	0	0	0
hsa-miR-3975	0	0	0	0	0	0	0	0	0	0	0	0	0	0	0	0	0	0	0	0	0	0	0
hsa-miR-3976	0	0	0	0	0	0	0	0	0	0	0	0	0	0	0	0	0	0	0	0	0	0	0
hsa-miR-3977	0	0	0	0	0	0	0	0	0	0	0	0	0	0	0	0	0	0	0	0	0	0	0
hsa-miR-3978	0	0	0	0	0	0	0	0	0	0	0	0	0	0	0	0	0	0	0	0	0	0	0
hsa-miR-409-3p	399	75	91	180	699	3325	66	1	77	31	153	110	47	13	314	10	19	84	35	12	0	7	0
hsa-miR-409-5p	39	64	3	0	0	279	2	1	2	0	2	0	6	1	21	0	0	1	2	0	0	0	0
hsa-miR-410	6	2	1	85	0	113	0	0	0	1	0	1	0	0	11	0	0	12	0	0	0	0	0
hsa-miR-411-3p	0	41	0	0	41	28	2	0	0	1	0	0	0	0	14	0	0	0	1	0	0	0	0
hsa-miR-411-5p	42	0	10	0	0	43	0	18	0	0	0	0	0	0	10	0	0	21	1	0	0	0	0
hsa-miR-412	0	0	0	0	0	0	0	0	0	0	0	0	0	0	0	0	0	0	0	0	0	0	0
hsa-miR-421	1263	132	136	1	267	3085	61	1	46	5	2	0	5	0	181	22	73	22	29	27	44	10	7
hsa-miR-422a	3	1	2	0	3	15	3	0	0	0	5	0	2	0	4	0	1	1	0	0	0	0	0
hsa-miR-423-3p	6425	925	965	260	1556	9309	972	288	417	243	537	50	128	6	949	247	585	1120	571	532	2403	86	239
hsa-miR-423-5p	5458	906	966	658	1717	8705	804	564	424	178	223	59	123	1	519	319	622	1032	347	547	1955	122	215
hsa-miR-424-3p	133	56	63	1	439	1897	50	44	12	12	28	15	19	0	116	13	31	170	32	10	0	19	0
hsa-miR-424-5p	12485	7767	20044	2297	91492	80695	2996	4955	102	39	124	81	768	2	5662	62	779	6532	522	295	59	24	6
hsa-miR-4251	0	0	0	0	0	0	0	0	0	0	0	0	0	0	0	0	0	0	0	0	0	0	0
hsa-miR-4252	0	0	0	0	0	0	0	0	0	0	0	0	0	0	0	0	0	0	0	0	0	0	0
hsa-miR-4253	0	0	0	0	0	0	0	0	0	0	0	0	0	0	0	0	0	0	0	0	0	0	0
hsa-miR-425-3p	2260	316	672	251	715	6067	618	1	52	17	187	12	61	8	423	31	159	237	332	66	370	30	21
hsa-miR-4254	0	0	0	0	0	0	0	0	0	0	0	0	0	0	0	0	0	0	0	0	0	0	0
hsa-miR-4255	0	0	0	0	0	0	0	0	0	0	0	0	0	0	0	0	0	0	0	0	0	0	0
hsa-miR-425-5p	77764	3037	9032	4306	9918	661126	6136	3375	1028	338	1150	149	634	30	28023	536	1257	4756	2447	792	5035	169	311
hsa-miR-4256	0	0	0	0	0	0	0	0	0	0	0	0	0	0	0	0	0	0	0	0	0	0	0
hsa-miR-4257	0	0	0	0	0	0	0	0	0	0	0	0	0	0	0	0	0	0	0	0	0	0	0
hsa-miR-4258	0	0	0	0	0	0	0	0	0	0	0	0	0	0	0	0	0	0	0	0	0	0	0
hsa-miR-4259	0	0	0	0	0	0	0	0	0	0	0	0	0	0	0	0	0	0	0	0	0	0	0
hsa-miR-4260	0	0	0	0	0	0	0	0	0	0	0	0	0	0	0	0	0	0	0	0	0	0	0
hsa-miR-4261	0	0	0	0	0	0	0	0	0	0	0	0	0	0	0	0	0	0	0	0	0	0	0
hsa-miR-4262	0	0	0	0	0	0	0	0	0	0	0	0	0	0	0	0	0	0	0	0	0	0	0
hsa-miR-4263	0	0	0	0	0	0	0	0	0	0	0	0	0	0	0	0	0	0	0	0	0	0	0
hsa-miR-4264	0	0	0	0	0	0	0	0	0	0	0	0	0	0	0	0	0	0	0	0	0	0	0
hsa-miR-4265	0	0	0	0	0	0	0	0	0	0	0	0	0	0	0	0	0	0	0	0	0	0	0
hsa-miR-4266	0	0	0	0	0	0	0	0	0	0	0	0	0	0	0	0	0	0	0	0	0	0	0
hsa-miR-4267	0	0	0	0	0	0	0	0	0	0	0	0	0	0	0	0	0	0	0	0	0	0	0
hsa-miR-4268	0	0	0	0	0	0	0	0	0	0	0	0	0	0	0	0	0	0	0	0	0	0	0
hsa-miR-4269	0	0	0	0	0	0	0	0	0	0	0	0	0	0	0	0	0	0	0	0	0	0	0
hsa-miR-4270	0	0	0	0	0	0	0	0	0	0	0	0	0	0	0	0	0	0	0	0	0	0	0
hsa-miR-4271	0	0	0	0	0	0	0	0	0	0	0	0	0	0	0	0	0	0	0	0	0	0	0
hsa-miR-4272	0	0	0	0	0	0	0	0	0	0	0	0	0	0	0	0	0	0	0	0	0	0	0
hsa-miR-4273	0	0	0	0	0	0	0	0	0	0	0	0	0	0	0	0	0	0	0	0	0	0	0
hsa-miR-4274	0	0	0	0	0	0	0	0	0	0	0	0	0	0	0	0	0	0	0	0	0	0	0
hsa-miR-4275	0	0	0	0	0	0	0	0	0	0	0	0	0	0	0	0	0	0	0	0	0	0	0
hsa-miR-4276	0	0	0	0	0	0	0	0	0	0	0	0	0	0	0	0	0	0	0	0	0	0	0
hsa-miR-4277	0	0	0	0	0	0	0	0	0	0	0	0	0	0	0	0	0	0	0	0	0	0	0
hsa-miR-4278	0	0	0	0	0	0	0	0	0	0	0	0	0	0	0	0	0	0	0	0	0	0	0
hsa-miR-4279	0	0	0	0	0	0	0	0	0	0	0	0	0	0	0	0	0	0	0	0	0	0	0
hsa-miR-4280	0	0	0	0	0	0	0	0	0	0	0	0	0	0	0	0	0	0	0	0	0	0	0
hsa-miR-4281	0	0	0	0	0	0	0	0	0	0	0	0	0	0	0	0	0	0	0	0	0	0	0
hsa-miR-4282	0	0	0	0	0	0	0	0	0	0	0	0	0	0	0	0	0	0	0	0	0	0	0
hsa-miR-4283	0	0	0	0	0	0	0	0	0	0	0	0	0	0	0	0	0	0	0	0	0	0	0
hsa-miR-4284	79	17	0	0	0	78	11	0	9	3	0	0	13	0	341	0	0	5	5	10	38	1	13
hsa-miR-4285	0	0	0	0	0	0	0	0	0	0	0	0	0	0	0	0	0	0	0	0	0	0	0
hsa-miR-4286	4838	3099	1076	1027	2889	14676	2370	1086	2986	1783	700	77	947	10	2171	1163	2259	4425	2220	2521	12978	414	1460
hsa-miR-4287	0	0	0	0	0	0	0	0	0	0	0	0	0	0	0	0	0	0	0	0	0	0	0
hsa-miR-4288	0	0	0	0	0	0	0	0	0	0	0	0	0	0	0	0	0	0	0	0	0	0	0
hsa-miR-4289	13	0	0	0	0	0	0	0	0	0	0	0	0	0	0	0	0	0	3	0	0	0	0
hsa-miR-429	59	22	29	0	0	481	3	17	3	1	0	0	5	0	29	0	5	0	3	5	0	0	0
hsa-miR-4290	0	0	0	0	0	0	0	0	0	0	0	0	0	0	0	0	0	0	0	0	0	0	0
hsa-miR-4291	0	0	0	0	0	0	0	0	0	0	0	0	0	0	0	0	0	0	0	0	0	0	0
hsa-miR-4292	0	0	0	0	0	0	2	0	0	0	0	0	0	0	0	0	0	0	0	0	0	0	0
hsa-miR-4293	0	0	0	0	0	0	0	0	0	0	0	0	0	0	0	0	0	0	0	0	0	0	0
hsa-miR-4294	0	0	0	0	0	0	0	0	0	0	0	0	0	0	0	0	0	0	0	0	0	0	0
hsa-miR-4295	0	0	0	0	0	0	0	0	0	0	0	0	0	0	0	0	0	0	0	0	0	0	0
hsa-miR-4296	0	0	0	0	0	0	0	0	0	0	0	0	0	0	0	0	0	0	0	0	0	0	0
hsa-miR-4297	0	0	0	0	0	1	0	0	0	0	0	0	0	0	0	0	0	0	0	0	0	0	0
hsa-miR-4298	0	0	0	0	0	0	0	0	0	0	0	0	0	0	0	0	0	0	0	0	0	0	0
hsa-miR-4299	0	0	0	0	0	0	0	0	0	0	0	0	0	0	0	0	0	0	0	0	0	0	0
hsa-miR-4300	0	0	0	0	0	0	0	0	0	0	0	0	0	0	0	0	0	0	0	0	0	0	0
hsa-miR-4301	0	0	8	0	0	0	3	0	0	0	0	0	0	0	0	3	2	0	0	3	53	0	11
hsa-miR-4302	0	0	0	0	0	0	0	0	0	0	0	0	0	0	0	0	0	0	0	0	0	0	0
hsa-miR-4303	0	0	0	0	0	0	0	0	0	0	0	0	0	0	0	0	0	0	0	0	0	0	0
hsa-miR-4304	0	0	0	0	0	0	0	0	0	0	0	0	0	0	0	0	0	0	0	0	0	0	0
hsa-miR-4305	0	0	0	0	0	0	0	0	0	0	0	0	0	0	0	0	0	0	0	0	0	0	0
hsa-miR-4306	26	1	7	0	1	24	26	0	0	0	8	6	2	0	0	0	0	1	1	0	0	0	0
hsa-miR-4307	0	0	0	0	0	0	0	0	0	0	0	0	0	0	0	0	0	0	0	0	0	0	0
hsa-miR-4308	0	0	0	0	0	0	0	0	0	0	0	0	0	0	0	0	0	0	0	0	0	0	0
hsa-miR-4309	0	0	0	0	0	0	0	0	0	0	0	0	0	0	0	0	0	0	0	0	0	0	0
hsa-miR-4310	0	0	0	0	0	0	0	0	0	0	0	0	0	0	0	0	0	0	0	0	0	0	0
hsa-miR-4311	0	0	0	0	0	0	0	0	0	0	0	0	0	0	0	0	0	0	0	0	0	0	0
hsa-miR-4312	0	0	0	0	0	0	0	0	0	0	0	0	0	0	0	0	0	0	0	0	0	0	0
hsa-miR-4313	0	0	0	0	0	0	0	0	0	0	0	0	0	0	0	0	0	0	0	0	0	0	0
hsa-miR-431-3p	1	0	0	0	0	0	0	0	0	0	0	0	0	0	0	0	0	0	0	0	0	0	0
hsa-miR-4314	0	0	0	0	0	0	0	0	0	0	0	0	0	1	0	0	0	0	0	0	0	0	0
hsa-miR-4315	0	0	0	0	0	0	0	0	0	0	0	0	0	0	0	0	0	0	0	0	0	0	0
hsa-miR-431-5p	19	0	0	0	0	43	6	0	6	2	0	0	0	0	4	0	4	0	1	0	0	0	0
hsa-miR-4316	0	0	0	0	0	0	0	0	0	0	0	0	0	0	0	0	0	0	0	0	0	0	0
hsa-miR-4317	0	0	1	0	1	0	0	0	0	0	0	0	0	0	0	0	0	0	0	0	0	0	0
hsa-miR-4318	0	0	0	0	0	0	0	0	0	0	0	0	0	0	0	0	0	0	0	0	0	0	0
hsa-miR-4319	0	0	0	0	0	0	0	0	0	0	0	0	0	0	0	0	0	0	0	0	0	0	0
hsa-miR-4320	0	0	0	0	0	0	0	0	0	0	0	0	0	0	0	0	0	0	0	0	0	0	0
hsa-miR-4321	0	0	0	0	0	0	0	0	0	0	0	0	0	0	0	0	0	0	0	0	0	0	0
hsa-miR-4322	0	0	0	0	0	0	0	0	0	0	0	0	0	0	0	0	0	0	0	0	0	0	0
hsa-miR-4323	0	0	0	0	0	0	2	0	1	2	0	0	0	0	0	0	1	0	0	1	0	0	0
hsa-miR-432-3p	3	0	0	0	0	0	0	0	0	0	0	0	0	0	0	0	0	0	0	0	0	0	0
hsa-miR-4324	0	0	0	0	0	0	0	0	2	1	0	0	0	0	2	0	0	1	0	0	0	0	0
hsa-miR-4325	0	0	0	0	0	0	0	0	0	0	0	0	0	0	0	0	0	0	0	0	0	0	0
hsa-miR-432-5p	1	0	12	0	67	36	2	0	1	2	0	0	2	0	0	0	0	0	1	0	0	0	0
hsa-miR-4326	58	0	14	0	96	17	13	0	1	0	10	0	0	0	0	0	6	0	1	2	13	0	0
hsa-miR-4327	0	0	0	0	0	0	0	0	0	0	0	0	0	0	0	0	0	0	0	0	0	0	0
hsa-miR-4328	6	4	0	0	1	0	0	0	0	0	0	0	0	0	0	0	0	0	0	0	0	0	0
hsa-miR-4329	0	0	0	0	0	0	0	0	0	0	0	0	0	0	0	0	0	0	0	0	0	0	0
hsa-miR-433	7	0	0	0	33	50	3	0	4	0	0	0	1	0	4	0	2	2	0	0	0	0	0
hsa-miR-4330	0	0	0	0	0	0	0	0	0	0	0	0	0	0	0	0	0	0	0	0	0	0	0
hsa-miR-4417	83	0	10	0	0	2	2	0	0	5	19	9	4	90	19	68	1	0	3	1	0	103	0
hsa-miR-4418	0	0	0	0	0	0	0	0	0	0	0	0	0	0	0	0	0	0	0	0	0	0	0
hsa-miR-4419a	0	0	0	0	0	0	0	0	0	0	0	0	0	0	0	0	0	0	0	0	0	0	0
hsa-miR-4419b	0	0	0	0	0	9	7	0	0	0	8	5	0	0	0	0	1	0	0	0	0	0	0
hsa-miR-4420	0	0	0	0	0	0	0	0	0	0	0	0	0	0	0	0	0	29	0	0	0	0	0
hsa-miR-4421	43	0	0	0	0	20	0	0	0	0	5	3	0	0	3	0	0	0	3	0	0	0	0
hsa-miR-4422	16	0	0	196	0	422	12	0	4	0	0	2	0	0	20	4	1	7	5	8	0	1	1
hsa-miR-4423-3p	72	0	0	2	0	0	2	0	3	0	0	0	2	0	8	0	0	3	2	1	0	0	1
hsa-miR-4423-5p	51	0	7	0	0	4	0	0	2	0	17	0	0	0	5	3	0	0	0	0	0	1	0
hsa-miR-4424	127	17	0	0	0	0	0	0	0	0	0	5	0	0	0	5	0	1	0	0	47	1	0
hsa-miR-4425	0	15	0	0	0	0	0	0	0	0	0	0	0	0	0	0	0	0	0	0	0	0	0
hsa-miR-4426	0	0	0	0	0	0	0	0	0	0	0	0	0	0	0	0	9	0	0	2	0	0	0
hsa-miR-4427	0	0	0	0	0	0	0	0	0	0	0	0	0	0	0	0	0	0	0	0	0	0	0
hsa-miR-4428	0	0	0	0	0	0	0	0	0	0	0	0	0	0	0	0	0	0	0	0	0	0	0
hsa-miR-4429	22	0	24	0	1	2	2	0	3	0	5	7	0	2	0	2	14	0	1	2	7	1	0
hsa-miR-4430	0	0	0	0	0	11	16	0	0	0	1	0	0	1	0	0	0	0	0	0	0	0	0
hsa-miR-4431	0	0	0	0	0	0	0	0	0	0	0	0	0	0	0	0	0	0	0	0	0	0	0
hsa-miR-4432	0	0	0	0	0	0	0	0	0	0	0	0	0	0	0	0	0	0	0	0	0	0	0
hsa-miR-4433-3p	0	0	0	0	0	0	0	0	0	0	0	0	0	0	1	0	0	0	0	0	0	0	0
hsa-miR-4433-5p	9	0	0	0	0	18	0	0	0	1	0	0	0	0	3	0	0	0	1	0	0	0	0
hsa-miR-4434	0	0	0	0	61	14	1	0	0	0	0	0	0	0	0	0	0	0	0	0	0	0	0
hsa-miR-4435	0	0	0	0	0	0	0	0	0	0	0	0	0	0	0	0	0	0	0	0	0	0	0
hsa-miR-4436a	0	37	0	0	0	0	0	0	0	0	0	0	0	0	0	0	0	32	0	0	0	0	0
hsa-miR-4436b-3p	0	0	0	0	0	0	0	0	0	0	0	0	0	0	0	0	0	0	0	0	0	0	0
hsa-miR-4436b-5p	0	0	0	0	0	0	0	0	0	0	0	0	0	0	0	0	0	0	0	0	0	0	0
hsa-miR-4437	0	0	0	0	0	0	0	0	0	0	0	0	0	0	0	0	0	0	0	0	0	0	0
hsa-miR-4438	0	0	0	0	0	0	0	0	0	0	0	0	0	0	0	0	0	0	0	0	0	0	0
hsa-miR-4439	0	0	7	0	0	0	0	0	0	0	0	0	0	0	0	0	0	0	0	0	0	0	0
hsa-miR-4440	0	0	0	0	0	0	1	0	0	0	0	0	0	0	0	0	0	0	4	0	0	1	0
hsa-miR-4441	0	0	0	0	0	0	0	0	0	0	0	0	0	0	0	0	0	0	0	0	0	0	0
hsa-miR-4442	0	0	0	0	0	5	6	0	0	0	2	0	1	0	0	0	0	0	1	0	0	0	0
hsa-miR-4443	6	0	3	0	22	10	9	0	0	1	6	4	0	10	0	30	1	21	0	1	11	35	0
hsa-miR-4444	5	0	0	0	0	10	1	0	0	0	0	1	0	1	0	0	0	0	0	0	0	0	0
hsa-miR-4445-3p	0	0	0	0	0	0	0	0	0	0	0	0	0	0	0	0	0	0	0	0	0	0	0
hsa-miR-4445-5p	0	0	0	0	0	0	0	0	0	0	0	0	0	0	0	0	0	0	0	0	0	0	0
hsa-miR-4446-3p	230	0	0	0	0	73	7	0	6	4	0	0	0	0	0	0	0	0	14	2	0	1	0
hsa-miR-4446-5p	5	0	0	0	0	0	0	0	0	0	0	0	0	0	0	0	2	0	0	2	0	0	0
hsa-miR-4447	0	0	0	0	0	1	0	0	0	0	0	0	0	0	0	0	0	0	0	0	0	0	0
hsa-miR-4448	15	0	24	0	11	0	3	2	7	0	0	0	2	2	34	0	1	29	2	4	14	0	0
hsa-miR-4449	7	0	0	0	0	48	1	0	4	4	2	0	3	1	28	6	5	18	0	5	56	3	3
hsa-miR-4450	0	0	0	0	0	0	0	0	0	0	0	0	0	0	0	0	0	0	0	0	0	0	0
hsa-miR-4451	0	0	0	0	0	0	0	0	0	0	0	0	0	0	0	0	0	1	0	0	0	0	0
hsa-miR-4452	0	0	0	0	0	0	0	0	0	0	0	0	0	0	0	0	0	0	0	0	0	0	0
hsa-miR-4453	0	0	0	0	0	0	0	0	0	0	0	0	0	0	0	0	0	0	0	0	0	0	0
hsa-miR-4454	279	110	278	0	125	398	99	0	105	114	22	2	92	0	197	27	95	274	124	62	356	7	54
hsa-miR-4455	66	29	59	1	0	11	1	0	3	0	40	0	4	2	3	49	18	2	5	10	124	55	2
hsa-miR-4456	0	0	0	1	0	0	0	0	0	0	0	0	0	0	0	0	0	0	0	0	0	0	0
hsa-miR-4457	0	0	0	0	0	0	0	0	0	0	0	0	0	0	0	0	0	0	0	0	0	0	0
hsa-miR-4458	9	1	0	0	0	5	0	0	0	0	0	0	0	0	0	1	0	0	0	0	0	0	0
hsa-miR-4459	11	0	2	0	0	14	4	0	0	0	2	0	0	0	0	8	0	0	0	0	1	4	1
hsa-miR-4460	0	0	0	0	0	0	0	0	0	0	0	0	0	0	0	0	0	0	0	0	0	0	0
hsa-miR-4461	19	0	2	0	0	2	4	0	0	0	0	0	0	0	0	0	4	0	0	0	0	0	0
hsa-miR-4462	0	0	0	0	0	0	0	0	0	0	0	0	0	0	0	0	0	0	0	0	0	0	0
hsa-miR-4463	0	0	0	0	0	0	0	0	0	0	0	0	0	1	0	0	0	0	0	0	0	0	0
hsa-miR-4464	0	0	0	0	0	0	0	0	0	0	0	0	0	0	1	1	0	0	0	0	4	1	0
hsa-miR-4465	0	0	0	0	0	0	0	0	0	0	0	0	0	0	0	0	0	0	0	0	0	0	0
hsa-miR-4466	4	0	0	0	0	0	1	0	0	0	3	0	0	0	0	1	0	0	0	0	0	1	0
hsa-miR-4467	5	0	0	0	0	0	0	0	0	0	0	0	0	0	0	0	0	0	0	0	0	0	0
hsa-miR-4468	0	0	0	0	0	0	0	0	0	0	0	0	0	0	0	0	0	0	0	0	0	0	0
hsa-miR-4469	0	0	0	0	0	0	0	0	0	0	0	0	0	0	0	0	0	0	0	0	0	0	0
hsa-miR-4470	10	0	0	0	0	0	0	0	0	0	0	0	0	0	0	0	0	0	0	0	0	0	0
hsa-miR-4471	0	0	0	0	0	0	0	0	0	0	0	0	0	0	0	0	0	0	0	0	0	0	0
hsa-miR-4472	0	0	0	0	0	0	0	0	0	0	0	0	0	0	0	0	0	0	0	0	0	0	0
hsa-miR-4473	31	0	0	0	0	19	0	0	0	0	0	0	1	0	0	0	3	0	0	0	0	0	0
hsa-miR-4474-3p	0	0	0	0	0	0	0	0	0	0	0	0	0	0	0	0	0	0	0	0	0	0	0
hsa-miR-4474-5p	0	0	0	0	0	0	0	0	0	0	0	0	0	0	0	0	0	0	0	0	0	0	0
hsa-miR-4475	0	0	0	0	0	0	0	0	0	0	0	0	0	0	0	0	0	0	0	0	0	0	0
hsa-miR-4476	2	0	16	0	0	32	0	0	3	0	0	0	0	0	1	2	4	0	0	0	0	1	1
hsa-miR-4477a	2	0	0	0	0	0	0	0	0	0	0	0	0	0	0	0	0	0	0	0	0	0	0
hsa-miR-4477b	5	0	0	0	0	0	0	0	0	0	0	0	0	0	0	0	0	0	0	0	0	0	0
hsa-miR-4478	0	0	8	0	0	20	10	0	0	0	19	0	0	2	0	0	6	3	1	3	0	0	0
hsa-miR-4479	3	0	0	0	0	0	2	0	0	0	0	1	2	0	0	0	0	0	0	0	0	0	0
hsa-miR-448	0	0	0	0	0	0	0	0	0	0	0	0	0	0	0	0	0	0	0	0	0	0	0
hsa-miR-4480	0	0	0	0	0	0	0	0	0	0	0	0	0	0	0	0	0	0	0	0	0	0	0
hsa-miR-4481	0	0	0	0	0	0	0	0	0	0	0	0	0	0	0	0	0	0	0	0	0	0	0
hsa-miR-4482-3p	0	0	0	0	0	0	0	0	0	0	0	0	0	0	0	0	0	0	0	0	0	0	0
hsa-miR-4482-5p	11	0	0	0	0	45	0	0	0	0	0	0	0	0	0	0	0	0	0	0	0	0	0
hsa-miR-4483	1	0	0	0	0	10	0	0	0	0	0	0	0	0	0	0	0	0	0	0	0	0	0
hsa-miR-4484	10	0	0	0	0	44	0	0	0	0	3	0	0	0	2	32	3	0	0	3	16	21	0
hsa-miR-4485	122	36	23	0	1	14	20	1	0	2	0	0	14	11	409	156	148	1	4	286	1184	59	189
hsa-miR-4486	0	0	0	0	0	0	0	0	0	0	0	0	0	0	0	0	0	0	0	0	0	0	0
hsa-miR-4487	13	0	0	0	0	28	0	0	0	0	5	0	0	0	7	0	10	0	0	0	17	0	0
hsa-miR-4488	177	51	124	1	0	9	6	1	7	11	1	0	2	119	117	209	12	72	15	25	135	218	22
hsa-miR-4489	0	0	0	0	0	0	0	0	0	0	0	0	0	0	0	0	0	0	0	0	0	0	0
hsa-miR-4490	0	0	0	0	0	0	0	0	0	0	0	0	0	0	0	0	0	0	0	0	0	0	0
hsa-miR-4491	0	5	0	0	0	0	1	0	0	0	6	0	0	0	0	0	0	0	2	0	0	0	0
hsa-miR-4492	6	0	0	0	0	1	2	0	5	5	0	0	4	2	0	2	2	0	0	4	3	0	0
hsa-miR-4493	0	0	0	0	0	0	0	0	0	0	0	0	0	0	0	0	0	0	0	0	0	0	0
hsa-miR-4494	0	0	0	0	0	0	0	0	0	0	0	0	0	0	0	0	0	0	0	0	0	0	0
hsa-miR-4495	3	0	0	0	0	0	0	0	0	0	0	0	0	0	0	0	0	0	0	0	0	0	0
hsa-miR-4496	0	0	0	0	0	0	0	0	0	0	0	0	0	0	0	0	0	0	0	0	0	0	0
hsa-miR-4497	278	36	11	0	40	7	4	0	3	3	48	15	29	16	23	57	5	64	2	3	12	78	3
hsa-miR-4498	4	0	0	0	0	0	0	0	0	0	0	0	0	0	0	0	0	0	0	0	0	0	0
hsa-miR-4499	0	0	0	0	0	0	0	0	0	0	0	0	0	0	1	0	0	0	0	0	0	0	0
hsa-miR-449a	11	6	11	1	0	120	4	0	0	0	0	0	0	0	16	0	3	2	6	5	23	0	3
hsa-miR-449b-3p	6	0	0	0	0	0	0	0	2	1	0	0	0	0	0	0	0	0	4	0	0	0	0
hsa-miR-449b-5p	6	0	16	0	0	102	3	0	0	0	0	0	0	0	16	0	3	2	0	5	0	0	0
hsa-miR-449c-3p	0	0	0	0	0	0	0	0	0	0	0	0	0	0	0	0	0	0	0	0	0	0	0
hsa-miR-449c-5p	1	0	0	0	0	87	0	0	0	0	0	0	0	0	0	0	0	0	0	0	0	0	0
hsa-miR-4500	0	0	0	0	0	0	0	0	0	0	0	0	0	0	0	0	0	0	0	0	0	0	0
hsa-miR-4501	0	0	0	0	0	0	0	0	0	0	0	0	0	0	0	0	0	0	0	0	0	0	0
hsa-miR-4502	0	0	0	0	0	0	0	0	0	0	0	0	0	0	0	0	0	0	0	0	0	0	0
hsa-miR-4503	0	0	0	0	0	0	0	0	0	0	0	0	0	0	0	0	0	0	0	0	0	0	0
hsa-miR-4504	3	0	0	0	0	41	1	0	0	0	0	0	0	0	2	0	0	0	0	0	0	0	0
hsa-miR-4505	4	0	6	0	0	7	0	0	1	0	13	4	0	0	0	0	0	0	0	0	8	0	1
hsa-miR-4506	0	0	0	0	0	0	0	0	0	0	0	0	0	0	0	0	0	0	0	0	0	0	0
hsa-miR-4507	0	0	0	0	0	0	0	0	0	0	0	0	0	1	0	0	0	0	0	0	0	0	0
hsa-miR-4508	8	33	8	30	0	13	0	0	3	1	1	1	4	2	0	7	3	15	0	0	11	7	0
hsa-miR-4509	0	0	0	0	0	0	0	0	0	0	0	0	0	0	0	0	0	0	0	0	0	0	0
hsa-miR-450a-3p	0	0	0	0	0	34	0	0	0	0	0	0	0	0	0	0	0	0	0	0	0	0	0
hsa-miR-450a-5p	141	57	101	0	286	53	6	80	0	0	7	0	6	0	5	3	5	18	0	4	0	2	0
hsa-miR-450b-3p	0	0	0	0	33	0	0	0	0	0	0	0	0	0	0	0	0	0	0	0	0	0	0
hsa-miR-450b-5p	18	0	21	0	0	0	1	0	0	0	0	0	5	0	0	0	0	0	2	0	0	0	0
hsa-miR-4510	6	5	3	0	9	22	0	5	0	0	0	0	0	0	1	1	1	1	0	0	1	0	0
hsa-miR-4511	0	0	0	0	0	44	0	0	0	0	0	0	0	0	0	0	0	0	1	0	0	0	0
hsa-miR-4512	4	0	0	0	0	0	0	0	0	0	0	0	0	0	0	5	8	0	0	5	19	2	0
hsa-miR-4513	0	0	0	0	0	0	0	0	0	0	0	0	3	0	0	1	0	0	1	0	0	1	0
hsa-miR-4514	0	0	0	0	0	0	0	0	0	0	0	0	0	0	0	0	0	0	0	0	0	0	0
hsa-miR-4515	0	0	0	0	0	0	0	0	0	0	0	0	0	0	0	0	0	0	0	0	0	0	0
hsa-miR-4516	78	21	2	0	0	45	2	3	7	3	4	6	5	38	37	38	2	0	0	2	5	33	3
hsa-miR-4517	46	0	8	0	0	0	0	0	0	0	0	0	0	0	5	0	10	0	0	4	0	0	0
hsa-miR-4518	526	42	140	0	614	104	2	0	1	0	0	1	5	0	21	0	1	249	4	2	24	1	1
hsa-miR-4519	6	0	0	0	0	11	3	0	0	0	0	0	0	0	0	0	0	0	2	0	0	0	0
hsa-miR-451a	15496	13648	90987	5282	24059	36527	1799	21458	944	444	548	135	882	3	11269	153	10048	4241	2323	3351	139	98	39
hsa-miR-451b	2	0	1	0	0	0	0	2	0	0	0	0	0	0	1	0	0	1	0	0	0	0	0
hsa-miR-4520a-3p	0	0	0	0	0	0	0	0	0	0	0	0	0	0	0	0	0	0	0	0	0	0	0
hsa-miR-4520a-5p	0	0	0	0	0	0	0	0	0	0	0	0	0	0	0	0	0	0	0	0	0	0	0
hsa-miR-4520b-3p	0	0	0	0	0	0	0	0	0	0	0	0	0	0	0	0	0	0	0	0	0	0	0
hsa-miR-4520b-5p	0	0	0	0	0	0	0	0	0	0	0	0	0	0	0	0	0	0	0	0	0	0	0
hsa-miR-4521	1150	351	725	385	395	411	3	0	18	14	22	4	3	0	56	221	564	472	85	314	2015	72	75
hsa-miR-4522	6	0	0	0	0	0	0	0	0	0	0	0	0	0	0	0	0	0	0	0	0	0	0
hsa-miR-4523	1	0	0	0	0	41	3	0	0	0	52	2	0	1	3	4	7	0	0	2	0	8	0
hsa-miR-452-3p	0	0	0	0	0	0	0	0	0	0	0	0	0	0	0	0	0	0	0	0	0	0	0
hsa-miR-4524a-3p	504	50	200	0	154	270	1	0	4	0	0	0	2	0	29	0	40	5	7	18	0	0	0
hsa-miR-4524a-5p	1938	70	330	2	127	723	22	1	0	1	31	0	12	0	57	1	80	631	8	33	0	0	0
hsa-miR-4524b-3p	1	0	0	0	0	0	0	0	0	0	0	0	0	0	0	0	0	0	0	0	0	0	0
hsa-miR-4524b-5p	0	0	0	0	0	0	0	0	0	0	0	0	0	0	0	0	0	0	0	0	0	0	0
hsa-miR-4525	10	0	0	0	0	0	0	0	0	0	0	0	0	0	0	0	0	0	0	0	0	0	0
hsa-miR-452-5p	197	157	64	0	206	959	55	195	11	5	32	0	17	0	96	3	12	73	16	1	0	0	0
hsa-miR-4526	2	0	12	0	0	87	3	0	3	0	3	0	0	0	0	0	0	0	0	0	0	0	1
hsa-miR-4527	0	0	0	0	0	0	0	0	0	0	0	0	0	0	0	0	0	0	0	0	0	0	0
hsa-miR-4528	0	0	0	0	0	0	0	0	0	0	0	0	0	0	0	0	0	0	0	0	0	0	0
hsa-miR-4529-3p	6	0	0	0	0	0	0	0	0	0	0	0	0	0	0	0	0	0	0	0	0	0	0
hsa-miR-4529-5p	51	0	0	0	0	0	0	0	0	0	0	0	0	0	0	0	1	0	0	0	0	0	0
hsa-miR-4530	0	0	0	0	0	0	1	0	0	0	0	0	0	0	0	0	0	0	0	0	0	0	1
hsa-miR-4531	7	0	0	0	0	0	0	0	0	0	0	0	0	0	0	0	0	0	0	0	0	0	0
hsa-miR-4532	1290	159	175	32	13	192	54	351	34	18	367	334	198	246	157	317	34	92	62	26	92	332	15
hsa-miR-4533	0	0	0	0	0	0	0	0	0	0	0	0	0	0	0	0	0	0	0	0	0	0	0
hsa-miR-4534	0	0	0	0	0	0	0	0	0	0	0	0	0	0	0	0	0	0	0	0	0	0	0
hsa-miR-4535	0	0	0	0	0	0	0	0	0	0	0	0	0	0	0	0	0	0	0	0	0	0	0
hsa-miR-4536-3p	1	0	0	0	0	0	5	0	1	0	0	0	0	0	0	1	2	0	1	0	0	0	2
hsa-miR-4536-5p	20	0	0	0	0	30	2	0	0	0	0	0	0	0	0	2	0	0	0	3	5	2	2
hsa-miR-4537	0	0	0	0	0	0	0	0	0	0	0	0	0	1	0	0	0	0	3	1	0	0	0
hsa-miR-4538	0	0	0	0	0	0	0	0	0	0	0	0	0	0	0	0	0	0	0	0	0	0	0
hsa-miR-4539	0	0	0	0	0	1	0	0	0	0	0	0	0	1	0	0	0	0	0	0	0	0	0
hsa-miR-4540	0	0	0	0	0	0	0	0	0	0	0	0	0	0	0	0	0	0	0	0	0	0	0
hsa-miR-454-3p	2808	188	572	98	990	5156	245	81	50	15	1	2	27	0	619	27	158	226	52	80	440	5	21
hsa-miR-454-5p	139	5	44	0	155	475	12	0	9	2	0	0	2	0	31	9	11	28	3	3	16	3	2
hsa-miR-455-3p	4983	3298	1871	1469	1398	39459	1303	763	1651	436	39	49	257	4	2294	15	542	2531	766	183	176	7	5
hsa-miR-455-5p	754	230	265	186	426	5264	127	60	5	0	25	11	43	1	416	1	54	169	8	13	2	1	0
hsa-miR-4632	45	0	11	0	0	20	11	0	5	0	4	0	0	0	0	0	1	0	0	5	36	0	0
hsa-miR-4633-3p	0	0	0	0	0	0	0	0	0	0	0	0	0	0	0	0	0	0	0	0	0	0	0
hsa-miR-4633-5p	0	0	0	0	0	0	0	0	0	0	0	0	0	0	0	0	0	0	0	0	0	0	0
hsa-miR-4634	0	0	0	0	0	0	0	0	0	0	0	0	0	0	0	0	0	0	0	0	0	0	0
hsa-miR-4635	0	0	0	0	0	0	0	0	0	0	0	0	0	0	0	0	0	0	0	0	0	0	0
hsa-miR-4636	1	0	0	0	0	0	0	0	0	0	0	0	0	0	0	0	0	14	0	0	0	0	0
hsa-miR-4637	0	0	0	0	0	0	0	0	0	0	0	0	0	0	0	0	0	0	0	0	0	0	0
hsa-miR-4638-3p	5	0	0	0	0	80	3	0	0	0	7	0	0	0	2	0	0	0	0	0	0	0	0
hsa-miR-4638-5p	1	0	0	0	0	0	0	0	0	0	0	0	0	0	0	0	0	0	0	0	0	0	0
hsa-miR-4639-3p	0	0	0	0	0	0	0	0	0	0	0	0	0	0	0	0	0	0	0	0	0	0	0
hsa-miR-4639-5p	0	0	0	0	0	0	0	0	0	0	0	0	0	0	0	0	0	0	0	0	0	0	0
hsa-miR-4640-3p	1	0	0	0	0	40	0	0	2	0	0	0	0	0	1	0	0	0	1	0	39	0	4
hsa-miR-4640-5p	0	0	0	0	0	0	0	0	0	0	0	0	0	0	0	0	0	0	0	0	0	0	1
hsa-miR-4641	0	31	0	0	0	0	0	0	0	0	0	0	0	0	0	0	0	0	0	0	0	0	1
hsa-miR-4642	0	0	0	0	0	0	0	0	0	0	0	0	0	0	0	0	0	0	0	0	0	0	0
hsa-miR-4643	0	0	0	0	0	0	0	0	0	0	0	0	0	0	0	0	0	0	0	0	0	0	0
hsa-miR-4644	0	0	0	0	0	0	0	0	0	0	0	0	0	0	0	0	0	0	0	0	0	0	0
hsa-miR-4645-3p	5	0	0	0	0	32	0	0	0	0	0	0	5	0	0	2	0	0	0	0	0	0	0
hsa-miR-4645-5p	0	0	17	0	0	0	4	0	0	0	0	0	0	0	0	0	0	0	0	0	13	0	0
hsa-miR-4646-3p	0	0	0	0	0	0	0	0	0	0	0	0	0	0	0	0	0	0	0	0	0	0	0
hsa-miR-4646-5p	0	0	0	0	0	0	0	0	4	0	0	0	0	0	0	2	0	0	0	0	0	6	0
hsa-miR-4647	0	0	0	0	0	0	0	0	0	0	0	0	0	0	0	0	0	0	0	0	0	0	0
hsa-miR-4648	0	0	0	0	0	0	0	0	0	0	0	0	0	0	0	0	0	0	0	0	0	0	0
hsa-miR-4649-3p	0	0	0	0	0	12	0	0	0	0	0	0	0	1	0	0	0	0	0	0	0	0	0
hsa-miR-4649-5p	8	0	0	0	0	0	0	0	0	0	0	0	0	1	0	0	0	0	0	0	0	0	0
hsa-miR-4650-3p	0	0	0	0	0	0	0	0	0	0	0	0	0	0	0	0	0	0	0	0	0	0	0
hsa-miR-4650-5p	0	0	0	0	0	0	0	0	0	0	0	0	0	0	0	0	0	0	0	0	0	0	0
hsa-miR-4651	0	0	0	0	0	5	0	0	0	0	1	0	0	0	0	0	0	0	0	0	4	0	0
hsa-miR-4652-3p	0	0	0	0	0	9	0	0	0	0	0	0	0	0	0	0	0	0	0	0	0	0	0
hsa-miR-4652-5p	0	0	0	0	0	0	0	0	0	0	0	0	0	0	0	0	0	0	0	0	0	0	0
hsa-miR-4653-3p	0	0	0	0	0	7	0	0	0	0	0	0	0	0	0	0	0	0	0	0	0	0	0
hsa-miR-4653-5p	0	0	0	0	0	0	0	0	0	0	0	0	0	0	0	0	0	0	0	0	0	0	0
hsa-miR-4654	0	0	0	0	0	0	0	0	0	0	0	0	0	0	0	0	0	0	0	0	0	0	0
hsa-miR-4655-3p	0	0	0	0	0	0	0	0	0	0	0	0	0	0	0	0	0	0	0	0	0	0	0
hsa-miR-4655-5p	0	0	0	0	0	0	0	0	0	0	0	0	0	0	0	0	0	0	0	0	0	0	0
hsa-miR-4656	0	0	0	0	0	0	0	0	0	0	0	0	0	0	0	0	0	0	0	0	0	0	0
hsa-miR-4657	0	0	0	0	0	0	0	0	0	0	0	0	0	0	2	0	0	0	0	0	0	0	0
hsa-miR-4658	0	0	0	0	0	0	0	0	0	0	0	0	0	0	0	0	0	0	0	0	0	0	0
hsa-miR-4659a-3p	0	0	0	0	0	0	0	0	0	0	0	0	0	0	0	0	1	0	0	0	0	0	0
hsa-miR-4659a-5p	5	0	0	0	0	0	0	0	0	0	0	0	0	0	0	0	0	0	0	0	0	0	0
hsa-miR-4659b-3p	0	0	0	0	0	0	0	0	0	0	0	0	0	0	0	0	0	0	0	0	0	0	0
hsa-miR-4659b-5p	5	0	0	0	0	0	0	0	0	0	0	0	0	0	0	0	0	0	0	0	0	0	0
hsa-miR-466	5	0	0	0	0	68	0	0	0	0	0	0	0	0	0	0	1	0	0	0	0	0	0
hsa-miR-4660	0	0	0	0	0	9	0	0	0	0	0	0	2	0	0	0	0	0	2	0	0	0	0
hsa-miR-4661-3p	1	0	3	0	0	0	0	0	0	0	0	0	0	0	0	0	0	0	0	0	0	0	0
hsa-miR-4661-5p	0	0	0	0	0	0	1	0	0	0	0	0	0	0	0	0	0	0	1	0	32	0	0
hsa-miR-4662a-3p	1	0	0	0	0	0	1	0	0	0	0	0	0	0	0	0	0	0	0	0	0	0	0
hsa-miR-4662a-5p	10	0	21	14	2	5	0	0	0	0	0	0	0	0	0	4	0	0	0	0	1	1	2
hsa-miR-4662b	1	0	0	0	0	0	1	0	0	0	0	0	0	0	0	0	0	0	0	0	0	0	0
hsa-miR-4663	0	0	0	0	0	0	0	0	0	0	0	0	0	0	0	0	0	0	0	0	0	0	0
hsa-miR-4664-3p	0	0	0	0	0	0	0	0	0	0	0	0	0	0	0	0	0	0	0	0	0	0	0
hsa-miR-4664-5p	284	0	17	0	0	78	14	0	0	0	13	9	0	0	59	0	3	0	14	1	0	0	0
hsa-miR-4665-3p	0	0	0	0	0	0	0	0	0	0	0	0	0	0	0	0	0	0	0	0	0	0	0
hsa-miR-4665-5p	0	0	0	0	0	21	0	0	0	0	0	0	0	0	0	0	0	0	0	0	0	0	0
hsa-miR-4666a-3p	0	0	0	0	0	0	0	0	0	0	0	0	0	0	0	0	0	0	0	0	0	0	0
hsa-miR-4666a-5p	0	0	0	0	0	0	0	0	0	0	0	0	0	0	0	0	0	0	0	0	0	0	0
hsa-miR-4666b	0	0	0	0	0	0	0	0	0	0	0	0	0	0	0	0	0	0	0	0	0	0	0
hsa-miR-4667-3p	0	0	0	0	0	0	0	0	0	0	0	0	0	0	0	0	0	0	0	0	0	0	0
hsa-miR-4667-5p	11	0	14	0	0	0	0	0	0	0	4	0	0	0	0	0	1	0	0	1	0	0	0
hsa-miR-4668-3p	0	0	0	0	0	0	1	0	0	0	0	0	0	0	0	0	0	0	0	0	0	0	0
hsa-miR-4668-5p	3	0	0	0	0	60	0	0	0	0	0	0	0	0	0	1	0	0	0	1	0	3	0
hsa-miR-4669	0	0	0	0	0	0	0	0	0	0	0	0	0	0	0	0	0	0	0	0	0	0	0
hsa-miR-4670-3p	0	0	0	0	0	0	1	0	0	0	0	0	0	0	0	0	0	0	0	0	0	0	0
hsa-miR-4670-5p	0	0	0	0	0	26	0	0	0	0	0	0	0	0	0	0	0	0	0	0	0	0	0
hsa-miR-4671-3p	0	0	0	0	0	0	0	0	0	0	0	0	0	0	0	0	0	0	0	0	0	0	0
hsa-miR-4671-5p	0	0	0	0	0	0	0	0	0	0	0	0	0	0	0	0	0	0	0	0	0	0	0
hsa-miR-4672	0	0	0	0	0	0	0	0	0	0	0	0	0	0	0	0	0	0	0	0	0	0	0
hsa-miR-4673	0	0	0	0	0	0	0	0	0	0	0	0	0	0	0	0	0	0	0	0	0	0	0
hsa-miR-4674	1	0	0	0	0	0	0	0	0	0	0	0	0	0	0	0	0	0	0	0	0	0	0
hsa-miR-4675	0	0	0	0	0	0	0	0	0	0	0	0	0	0	0	0	0	0	0	0	0	0	0
hsa-miR-4676-3p	0	0	0	0	0	4	1	0	0	0	0	0	0	0	0	0	0	0	0	0	0	0	0
hsa-miR-4676-5p	1	0	0	0	0	0	0	0	0	0	0	0	0	0	0	2	3	0	2	1	0	0	0
hsa-miR-4677-3p	57	0	9	0	0	30	14	0	0	0	7	0	0	0	24	0	0	0	2	0	20	0	0
hsa-miR-4677-5p	0	0	0	0	0	0	0	0	0	0	0	0	0	0	0	0	0	0	0	0	0	0	0
hsa-miR-4678	0	0	0	0	0	0	0	0	0	0	0	0	0	0	0	0	0	0	0	0	0	0	0
hsa-miR-4679	0	0	0	0	0	0	0	0	0	0	0	0	0	0	0	0	0	0	0	0	0	0	0
hsa-miR-4680-3p	0	0	0	0	0	0	0	0	0	0	0	0	0	0	0	0	0	0	0	0	0	0	0
hsa-miR-4680-5p	0	0	0	0	0	0	0	0	0	0	0	0	0	0	0	0	0	0	0	0	0	0	0
hsa-miR-4681	0	0	0	0	0	0	0	0	0	0	0	0	0	0	0	0	0	0	0	0	0	0	0
hsa-miR-4682	0	0	0	0	0	0	0	0	0	0	0	0	0	0	0	0	0	0	0	0	0	0	0
hsa-miR-4683	0	0	0	0	0	0	0	0	0	0	0	0	0	0	0	0	0	0	0	0	0	0	0
hsa-miR-4684-3p	0	0	0	0	0	0	0	0	0	0	0	0	0	0	0	0	0	0	0	0	0	0	0
hsa-miR-4684-5p	0	0	0	0	0	0	0	0	0	0	0	0	0	0	0	0	0	0	0	0	0	0	0
hsa-miR-4685-3p	2	0	0	0	0	0	3	0	0	0	0	0	0	0	0	0	0	0	1	0	0	0	2
hsa-miR-4685-5p	0	0	0	0	0	0	0	0	0	0	0	0	0	0	0	0	0	0	0	0	0	0	0
hsa-miR-4686	0	0	0	0	0	0	0	0	0	0	0	0	0	0	0	0	0	0	0	0	0	0	0
hsa-miR-4687-3p	0	0	0	0	0	0	0	0	2	0	6	0	0	0	0	0	0	0	0	0	0	0	0
hsa-miR-4687-5p	53	0	0	1	0	152	18	0	25	7	3	0	0	0	7	1	11	0	2	8	0	1	0
hsa-miR-4688	0	0	0	0	0	0	0	0	1	0	0	0	0	0	0	0	0	0	0	0	0	0	0
hsa-miR-4689	0	0	0	0	0	0	0	0	0	0	0	0	0	0	0	0	0	0	0	0	0	0	0
hsa-miR-4690-3p	13	0	12	0	0	59	16	0	0	0	0	0	0	0	10	0	0	0	1	0	0	0	0
hsa-miR-4690-5p	4	0	18	0	0	0	0	0	0	0	0	0	0	0	2	0	0	0	0	0	0	0	0
hsa-miR-4691-3p	0	0	0	0	0	0	0	0	0	0	0	0	0	0	0	0	0	0	0	0	0	0	0
hsa-miR-4691-5p	0	0	0	0	0	0	0	0	0	0	0	0	0	0	0	0	0	0	0	0	0	0	0
hsa-miR-4692	0	0	0	0	0	0	0	0	0	0	0	0	0	0	0	0	0	0	0	0	0	0	0
hsa-miR-4693-3p	0	0	0	0	0	0	0	0	0	0	0	0	0	0	0	0	0	0	0	0	0	0	0
hsa-miR-4693-5p	0	0	0	0	0	0	0	0	0	0	0	0	0	0	0	0	0	0	0	0	0	0	0
hsa-miR-4694-3p	0	0	0	0	0	0	0	0	0	0	0	0	0	0	0	0	0	0	0	0	0	0	0
hsa-miR-4694-5p	0	0	0	0	0	0	0	0	0	0	0	0	0	0	0	0	0	0	0	0	0	0	0
hsa-miR-4695-3p	6	3	4	0	1	0	1	0	0	0	1	0	0	0	2	0	0	1	0	2	1	0	0
hsa-miR-4695-5p	0	0	0	0	0	8	0	0	0	0	0	0	0	0	0	0	0	0	0	0	0	0	0
hsa-miR-4696	0	0	0	0	0	0	0	0	0	0	0	0	0	0	0	0	0	0	0	0	0	0	0
hsa-miR-4697-3p	0	0	0	0	0	0	0	0	0	0	0	0	0	0	0	0	0	0	0	0	0	0	0
hsa-miR-4697-5p	0	0	0	0	0	0	0	0	0	0	0	0	0	0	0	0	0	0	0	0	0	0	0
hsa-miR-4698	0	0	0	0	0	0	0	0	0	0	0	0	0	0	0	0	0	0	0	0	0	0	0
hsa-miR-4699-3p	0	0	0	0	0	0	0	0	0	0	0	0	0	0	0	0	0	0	0	0	0	0	0
hsa-miR-4699-5p	0	0	0	0	0	0	0	0	0	0	0	0	0	0	0	0	0	0	0	0	0	0	0
hsa-miR-4700-3p	0	0	0	0	0	0	0	0	0	0	0	0	0	0	0	0	0	0	0	0	0	0	0
hsa-miR-4700-5p	6	0	0	0	0	1	0	0	0	0	0	0	0	0	0	0	0	0	0	0	1	0	0
hsa-miR-4701-3p	0	0	0	0	0	0	0	0	0	0	0	0	0	0	0	0	0	0	0	0	0	0	0
hsa-miR-4701-5p	0	0	0	0	0	0	0	0	0	0	0	0	0	0	0	0	0	0	0	0	13	0	0
hsa-miR-4703-3p	0	0	0	0	0	33	0	0	0	0	0	0	0	0	3	0	0	0	0	0	0	0	0
hsa-miR-4703-5p	0	0	0	0	0	0	0	0	0	0	0	0	0	0	0	0	0	0	0	0	0	0	0
hsa-miR-4704-3p	10	0	0	0	0	0	0	0	0	0	0	0	0	0	2	0	0	0	0	0	0	0	0
hsa-miR-4704-5p	0	0	0	0	0	0	0	0	0	0	0	0	0	0	11	0	0	0	0	0	0	0	0
hsa-miR-4705	0	0	0	0	0	0	0	0	0	0	0	0	0	0	0	0	0	0	0	0	0	0	0
hsa-miR-4706	0	0	0	0	0	0	3	0	0	0	0	0	0	0	0	0	0	0	0	0	0	0	0
hsa-miR-4707-3p	282	31	62	0	0	132	18	0	1	0	5	0	0	1	2	3	0	26	3	5	1	5	2
hsa-miR-4707-5p	29	0	0	0	0	0	0	0	0	0	4	0	0	2	0	1	0	0	0	0	0	0	0
hsa-miR-4708-3p	2	0	0	0	0	0	0	0	0	0	0	0	0	0	0	0	0	0	2	0	0	0	0
hsa-miR-4708-5p	0	0	0	0	0	0	0	0	0	0	0	0	0	0	0	0	0	0	1	0	0	0	0
hsa-miR-4709-3p	5	0	0	0	0	0	1	0	0	0	0	0	0	0	0	0	0	0	0	0	0	0	0
hsa-miR-4709-5p	0	0	0	0	0	0	0	0	0	0	0	0	0	0	0	0	0	50	0	0	0	0	0
hsa-miR-4710	0	0	0	0	0	0	0	0	0	0	0	0	0	0	0	0	0	0	0	0	0	0	0
hsa-miR-4711-3p	0	0	0	0	0	0	0	0	0	0	0	0	0	0	0	0	0	0	0	0	0	0	0
hsa-miR-4711-5p	0	0	0	0	0	0	0	0	0	0	0	0	0	0	0	0	0	0	0	0	0	0	0
hsa-miR-4712-3p	0	0	0	0	0	0	0	0	0	0	0	0	0	0	0	0	0	0	0	0	0	0	0
hsa-miR-4712-5p	0	0	0	0	0	0	0	0	0	0	0	0	0	0	0	0	0	0	0	0	0	0	0
hsa-miR-4713-3p	0	0	6	0	0	0	0	0	0	0	0	0	0	0	0	0	0	0	0	0	0	0	0
hsa-miR-4713-5p	0	0	0	0	0	0	0	0	0	0	0	0	0	0	0	0	0	0	0	0	0	0	0
hsa-miR-4714-3p	0	0	0	0	0	0	0	0	0	0	0	0	0	0	0	0	0	0	0	0	0	0	0
hsa-miR-4714-5p	0	0	3	0	0	0	0	0	0	0	0	0	0	0	0	0	0	0	0	0	0	0	0
hsa-miR-4715-3p	0	0	0	0	0	0	0	0	0	0	0	0	0	0	0	0	0	0	0	0	0	0	0
hsa-miR-4715-5p	0	0	0	0	0	0	0	0	0	0	0	0	0	0	0	0	0	0	0	0	0	0	0
hsa-miR-4716-3p	0	0	0	0	0	0	0	0	0	0	0	0	0	0	0	0	0	0	0	0	0	0	0
hsa-miR-4716-5p	2	0	0	0	0	0	0	0	0	0	0	0	0	0	0	0	0	0	0	0	0	0	0
hsa-miR-4717-3p	5	0	0	0	0	0	0	0	0	0	0	0	0	0	0	0	0	0	0	0	0	0	0
hsa-miR-4717-5p	0	0	0	0	0	0	2	0	0	0	0	0	0	0	0	0	0	0	0	0	0	0	0
hsa-miR-4718	0	0	0	0	0	0	0	0	0	0	0	0	0	0	0	0	0	0	0	0	0	0	0
hsa-miR-4719	0	0	0	0	0	0	0	0	0	0	0	0	0	0	0	0	0	0	0	0	0	0	0
hsa-miR-4720-3p	0	0	0	0	0	0	0	0	0	0	0	0	0	0	0	0	0	0	0	0	0	0	0
hsa-miR-4720-5p	0	0	0	0	0	0	0	0	0	0	0	0	0	0	0	0	0	0	0	0	0	0	0
hsa-miR-4721	0	0	0	0	0	0	0	0	0	0	0	0	0	0	0	0	0	0	0	0	0	0	0
hsa-miR-4722-3p	0	0	0	0	0	0	0	0	0	0	0	0	0	0	0	0	0	0	0	0	0	0	0
hsa-miR-4722-5p	0	0	0	0	0	0	0	0	0	0	0	0	0	0	0	0	0	0	0	0	0	0	0
hsa-miR-4723-3p	4	0	0	0	0	0	2	0	0	0	0	1	0	0	0	0	0	0	0	0	19	0	0
hsa-miR-4723-5p	5	0	14	0	0	0	0	0	0	0	0	0	0	0	0	0	0	0	0	0	25	0	0
hsa-miR-4724-3p	0	0	0	0	0	0	0	0	0	0	0	0	0	0	0	0	0	0	0	0	0	0	0
hsa-miR-4724-5p	0	0	0	0	0	0	0	0	0	0	0	0	0	0	0	0	0	0	0	0	0	0	0
hsa-miR-4725-3p	6	0	0	0	0	0	1	0	0	0	0	0	0	0	0	0	0	0	0	0	0	0	0
hsa-miR-4725-5p	0	0	0	0	0	24	1	0	0	0	0	0	0	0	0	0	0	12	0	0	0	0	0
hsa-miR-4726-3p	2	0	0	0	0	22	1	0	0	0	0	0	0	0	1	0	0	0	0	0	0	0	0
hsa-miR-4726-5p	0	0	0	0	1	0	1	0	1	0	0	0	0	0	0	0	0	0	0	0	0	0	0
hsa-miR-4727-3p	1	0	0	0	0	0	0	0	0	0	0	0	0	0	0	0	0	0	0	0	0	0	0
hsa-miR-4727-5p	0	0	0	0	0	0	3	0	0	0	0	0	0	0	0	0	0	0	0	0	20	0	0
hsa-miR-4728-3p	12	0	0	0	0	90	2	0	0	0	1	0	0	0	0	0	0	1	0	0	0	0	0
hsa-miR-4728-5p	0	0	0	0	0	0	0	0	0	1	0	0	0	0	0	0	0	0	0	0	0	0	0
hsa-miR-4729	0	0	0	0	0	0	0	0	0	0	0	0	0	0	0	0	0	0	0	0	0	0	0
hsa-miR-4730	0	0	0	0	0	11	0	0	0	0	0	0	0	0	0	0	3	0	0	0	0	0	0
hsa-miR-4731-3p	9	0	0	0	0	0	5	0	8	0	0	0	0	0	11	0	2	0	0	0	0	0	0
hsa-miR-4731-5p	0	0	0	0	0	27	0	0	0	0	0	0	0	0	0	0	0	0	0	0	0	0	0
hsa-miR-4732-3p	0	0	2	0	0	0	0	0	0	0	1	0	0	0	0	0	0	0	0	0	0	0	0
hsa-miR-4732-5p	0	0	0	0	0	0	0	0	0	0	0	0	0	0	0	0	0	0	0	0	0	0	0
hsa-miR-4733-3p	8	0	0	0	0	0	0	0	0	0	0	0	0	0	0	0	0	0	0	0	0	0	0
hsa-miR-4733-5p	8	0	0	0	0	22	0	0	0	0	0	0	0	0	0	0	0	0	0	0	0	0	0
hsa-miR-4734	0	0	0	0	0	0	0	0	0	0	0	0	0	0	0	0	0	0	0	0	0	0	0
hsa-miR-4735-3p	0	0	0	0	0	0	0	0	0	0	0	0	0	0	0	0	0	0	0	0	0	0	0
hsa-miR-4735-5p	0	0	0	0	0	0	0	0	0	0	0	0	0	0	0	0	0	0	0	0	0	0	0
hsa-miR-4736	1	0	0	0	0	23	2	0	0	0	4	0	0	0	0	0	0	0	1	0	0	0	0
hsa-miR-4737	0	0	0	0	0	0	0	0	0	0	0	0	0	0	0	0	0	0	0	0	0	0	0
hsa-miR-4738-3p	0	0	0	0	0	0	0	0	0	0	0	0	0	0	0	0	0	0	0	0	0	0	0
hsa-miR-4738-5p	0	0	0	0	0	0	0	0	0	0	0	0	0	0	0	0	0	0	0	0	0	0	0
hsa-miR-4739	0	0	0	0	0	0	0	0	0	0	0	0	0	0	0	0	0	0	0	0	0	0	0
hsa-miR-4740-3p	0	0	0	0	0	0	0	0	0	0	0	0	0	0	0	0	0	0	0	0	0	0	0
hsa-miR-4740-5p	0	0	0	0	0	0	0	0	0	0	0	0	0	0	0	0	0	0	0	0	0	0	0
hsa-miR-4741	0	0	0	0	0	0	1	0	0	0	0	0	0	0	0	0	0	0	0	0	0	0	0
hsa-miR-4742-3p	15	0	0	0	0	22	2	0	0	0	0	0	0	0	0	0	0	0	0	0	0	0	0
hsa-miR-4742-5p	17	0	4	0	0	32	3	0	1	2	0	0	0	0	1	0	0	39	3	0	13	0	0
hsa-miR-4743	0	0	0	0	0	0	1	0	0	0	0	0	0	0	0	0	0	0	0	0	9	0	0
hsa-miR-4744	0	0	0	0	0	0	0	0	0	0	0	0	0	0	0	0	0	0	0	0	0	0	0
hsa-miR-4745-3p	0	0	0	0	0	0	1	0	0	0	0	0	0	0	0	0	1	0	0	0	0	0	0
hsa-miR-4745-5p	1	25	0	0	0	0	3	0	0	0	0	0	0	0	0	0	0	0	0	0	0	0	0
hsa-miR-4746-3p	0	0	0	0	0	0	3	0	0	0	0	0	1	0	0	0	0	0	0	0	0	0	0
hsa-miR-4746-5p	18	0	8	0	0	134	8	0	0	1	0	0	3	0	2	0	1	38	5	0	0	0	0
hsa-miR-4747-3p	0	0	0	0	0	0	0	0	0	0	0	0	0	0	0	0	0	0	0	0	0	0	0
hsa-miR-4747-5p	0	0	0	0	0	0	0	0	1	0	0	0	0	0	0	1	0	0	0	0	0	3	0
hsa-miR-4748	3	0	0	0	0	0	2	0	0	0	0	0	0	1	0	0	0	0	0	0	0	0	0
hsa-miR-4749-3p	0	0	0	0	0	0	0	0	0	0	0	0	0	0	0	0	0	0	0	0	0	0	0
hsa-miR-4749-5p	0	0	8	0	0	0	0	0	0	0	0	0	0	0	0	0	2	0	0	2	0	0	1
hsa-miR-4750	5	0	0	0	0	0	0	0	0	0	0	0	0	0	0	0	0	0	0	0	0	0	0
hsa-miR-4751	0	0	0	0	0	0	0	0	0	0	0	0	0	0	0	0	0	0	0	0	0	0	0
hsa-miR-4752	0	0	0	0	0	0	0	0	0	0	0	0	0	0	0	0	0	0	0	0	0	0	0
hsa-miR-4753-3p	0	0	0	0	0	0	0	0	0	0	0	0	0	0	0	0	0	0	0	0	0	0	0
hsa-miR-4753-5p	0	0	0	0	0	11	0	0	0	0	0	0	0	0	0	0	0	13	0	0	0	0	0
hsa-miR-4754	0	0	0	0	0	0	0	0	0	0	0	0	0	0	0	0	0	0	2	0	0	0	0
hsa-miR-4755-3p	0	0	0	0	0	0	0	0	0	0	0	0	0	0	0	0	0	0	0	0	0	0	0
hsa-miR-4755-5p	1	0	0	0	0	0	0	0	0	0	0	0	0	0	0	0	0	0	0	0	0	0	0
hsa-miR-4756-3p	0	0	0	0	0	0	0	0	0	0	0	0	0	0	0	0	0	0	0	0	0	0	0
hsa-miR-4756-5p	0	0	0	0	0	0	0	0	0	0	0	0	0	0	0	0	0	0	0	0	0	0	0
hsa-miR-4757-3p	0	0	0	0	0	0	0	0	0	0	0	0	0	0	1	0	0	0	0	0	0	0	0
hsa-miR-4757-5p	0	0	0	0	0	0	3	0	1	0	0	0	0	0	0	0	0	0	0	1	0	0	0
hsa-miR-4758-3p	4	0	0	0	0	7	0	0	0	0	0	0	0	0	0	0	0	0	0	0	9	0	0
hsa-miR-4758-5p	0	0	0	0	0	0	0	0	0	0	0	0	0	2	2	0	0	0	0	0	0	0	0
hsa-miR-4759	0	0	0	0	0	0	0	0	0	0	0	0	0	0	0	0	0	0	0	0	0	0	0
hsa-miR-4760-3p	0	0	0	0	0	0	0	0	0	0	0	0	0	0	0	0	0	0	0	0	0	0	0
hsa-miR-4760-5p	0	0	0	0	0	0	0	0	0	0	0	0	0	0	0	0	0	0	0	0	0	0	0
hsa-miR-4761-3p	1	0	0	0	0	0	0	0	0	0	0	0	0	0	0	0	0	0	0	0	0	0	0
hsa-miR-4761-5p	12	0	0	0	0	0	0	0	0	0	0	0	0	0	0	0	0	0	0	0	0	0	0
hsa-miR-4762-3p	0	0	0	0	0	0	0	0	0	0	0	0	0	0	0	0	0	0	0	0	0	0	0
hsa-miR-4762-5p	0	0	0	0	0	9	0	0	1	0	0	0	0	0	0	0	2	0	1	0	0	0	0
hsa-miR-4763-3p	0	0	0	0	0	0	0	0	0	0	0	0	0	1	0	0	0	0	0	0	0	0	0
hsa-miR-4763-5p	0	0	0	0	0	0	0	0	2	0	0	0	0	0	0	0	0	0	0	0	0	0	0
hsa-miR-4764-3p	0	0	0	0	0	0	0	0	0	0	0	0	0	0	0	0	0	0	0	0	0	0	0
hsa-miR-4764-5p	0	0	0	0	0	0	0	0	0	0	0	0	0	0	0	0	0	0	0	0	0	0	0
hsa-miR-4765	0	0	0	0	0	14	0	0	0	0	0	0	0	0	0	0	0	0	0	0	0	0	0
hsa-miR-4766-3p	7	0	0	0	0	28	5	0	0	0	1	0	0	0	0	0	0	0	0	0	0	0	0
hsa-miR-4766-5p	0	0	0	0	0	0	0	0	0	0	0	0	0	0	4	0	0	0	0	0	0	0	0
hsa-miR-4767	104	3	26	0	0	129	17	0	8	3	2	4	0	0	16	5	30	22	7	25	79	1	6
hsa-miR-4768-3p	0	0	0	0	0	0	0	0	0	0	0	0	0	0	0	0	0	0	0	0	0	0	0
hsa-miR-4768-5p	0	0	0	0	0	0	0	0	0	0	0	0	0	0	0	0	0	0	0	0	0	0	0
hsa-miR-4769-3p	0	0	0	0	0	0	0	0	0	0	0	0	0	0	0	0	0	0	0	0	0	0	0
hsa-miR-4769-5p	0	0	0	0	0	0	0	0	0	0	0	0	0	0	0	0	0	0	0	0	0	0	0
hsa-miR-4770	0	0	0	0	0	0	0	0	0	0	0	0	0	0	0	0	0	0	0	0	0	0	0
hsa-miR-4771	0	0	0	0	0	0	0	0	0	0	0	0	0	0	0	0	0	0	0	0	0	0	0
hsa-miR-4772-3p	19	0	11	0	0	0	3	0	0	4	0	0	0	0	12	0	2	0	0	1	23	0	3
hsa-miR-4772-5p	0	0	0	0	0	0	0	0	0	0	0	0	1	0	0	0	0	0	0	0	0	0	0
hsa-miR-4773	0	0	0	0	0	0	0	0	0	0	0	0	0	0	0	0	0	0	0	0	0	0	0
hsa-miR-4774-3p	0	0	0	0	0	0	0	0	0	0	0	0	0	0	0	0	0	0	0	0	0	0	0
hsa-miR-4774-5p	0	0	0	0	0	0	0	0	0	0	0	0	0	0	0	0	0	0	0	0	0	0	0
hsa-miR-4775	1	0	0	0	0	0	0	0	0	0	0	0	0	0	0	0	0	0	0	0	0	0	0
hsa-miR-4776-3p	0	0	0	0	0	0	0	0	0	0	0	0	0	0	0	0	0	0	0	0	0	0	0
hsa-miR-4776-5p	0	0	0	0	0	0	0	0	0	0	0	0	0	0	0	0	0	0	0	0	0	0	0
hsa-miR-4777-3p	0	0	9	0	0	0	0	0	0	0	0	0	0	0	0	0	0	0	0	0	20	0	0
hsa-miR-4777-5p	0	0	0	0	0	0	0	0	0	0	0	0	0	0	0	0	0	0	0	0	0	0	0
hsa-miR-4778-3p	0	0	0	0	0	0	0	0	0	0	0	0	0	0	0	0	0	0	0	0	0	0	0
hsa-miR-4778-5p	0	0	0	0	0	0	0	0	0	0	0	0	0	0	0	0	0	0	0	0	0	0	0
hsa-miR-4779	0	0	0	0	0	0	0	0	0	0	0	0	0	0	0	0	0	0	0	0	0	0	0
hsa-miR-4780	0	0	0	0	0	0	0	0	0	0	0	0	0	0	0	0	0	0	0	0	0	0	0
hsa-miR-4781-3p	3	0	0	0	0	0	0	0	0	0	0	0	0	0	0	0	2	0	0	0	0	0	0
hsa-miR-4781-5p	0	0	0	0	0	0	0	0	0	0	0	0	0	0	0	0	0	0	0	0	17	0	0
hsa-miR-4782-3p	0	0	0	0	0	0	0	0	0	0	0	0	0	0	0	0	0	0	0	0	0	0	0
hsa-miR-4782-5p	0	0	0	0	0	0	0	0	0	0	0	0	0	0	0	0	0	0	0	0	0	0	0
hsa-miR-4783-3p	6	0	0	0	0	0	5	0	0	0	6	0	0	0	0	0	3	3	0	1	0	0	0
hsa-miR-4783-5p	0	0	0	0	0	0	0	0	0	0	0	0	0	0	0	0	0	0	0	0	0	0	0
hsa-miR-4784	0	0	0	0	0	0	0	0	0	0	0	0	0	0	0	0	0	0	0	0	0	0	0
hsa-miR-4785	2	0	10	0	0	18	3	0	0	0	0	0	0	0	0	0	1	0	0	2	0	0	2
hsa-miR-4786-3p	0	0	0	0	0	46	0	0	0	0	0	0	0	0	0	0	0	0	0	0	0	0	0
hsa-miR-4786-5p	0	0	0	0	0	0	0	0	0	0	0	0	0	0	0	0	0	0	0	0	0	0	0
hsa-miR-4787-3p	39	2	1	0	0	108	2	0	6	12	4	0	2	0	24	1	9	0	0	4	0	2	1
hsa-miR-4787-5p	4	2	0	0	0	1	0	4	0	0	0	0	2	0	2	6	0	0	0	0	0	6	0
hsa-miR-4788	0	0	0	0	0	4	0	0	0	0	0	0	0	0	0	0	0	0	0	0	0	0	0
hsa-miR-4789-3p	1	0	0	0	0	0	0	0	0	0	0	0	0	0	3	0	0	0	0	0	0	0	0
hsa-miR-4789-5p	0	0	0	0	0	0	0	0	0	0	0	0	0	0	0	0	0	0	0	0	0	0	0
hsa-miR-4790-3p	0	0	0	0	0	0	0	0	0	0	0	0	0	0	0	0	0	0	0	0	0	0	0
hsa-miR-4790-5p	0	0	0	0	0	0	0	0	0	0	0	0	0	0	0	0	0	0	0	0	0	0	0
hsa-miR-4791	47	6	15	32	0	22	2	0	0	0	7	0	3	0	8	5	0	0	2	0	12	6	1
hsa-miR-4792	284	64	31	43	47	102	145	97	45	6	109	331	69	18	72	81	6	37	3	5	36	61	8
hsa-miR-4793-3p	0	0	0	0	0	0	0	0	0	0	0	0	0	0	0	0	0	0	0	0	0	0	0
hsa-miR-4793-5p	0	0	0	0	0	0	1	0	0	0	0	0	0	0	0	0	0	0	0	0	0	0	0
hsa-miR-4794	0	0	0	0	0	0	0	0	0	0	0	0	0	0	0	0	0	0	0	0	0	0	0
hsa-miR-4795-3p	0	0	0	0	0	0	0	0	0	0	0	0	0	0	0	0	0	0	0	0	0	0	0
hsa-miR-4795-5p	0	0	0	0	0	0	0	0	0	0	0	0	0	0	0	0	0	0	0	0	0	0	0
hsa-miR-4796-3p	1	1	0	0	0	12	2	0	0	0	0	0	0	0	0	0	0	0	0	0	0	0	0
hsa-miR-4796-5p	0	0	0	0	0	0	0	0	0	0	0	0	0	0	0	0	0	0	0	0	0	0	0
hsa-miR-4797-3p	2	0	0	0	0	0	0	0	0	0	0	0	0	0	0	0	0	0	0	0	0	0	0
hsa-miR-4797-5p	0	0	0	101	0	0	0	0	0	0	0	3	0	0	0	0	0	0	0	0	0	0	0
hsa-miR-4798-3p	0	0	0	0	0	0	0	0	0	0	0	0	0	0	0	0	0	0	0	0	0	0	0
hsa-miR-4798-5p	0	0	0	0	0	0	0	0	0	0	0	0	0	0	0	0	0	0	0	0	0	0	0
hsa-miR-4799-3p	0	0	0	0	0	0	0	0	0	0	0	0	0	0	0	0	0	0	0	0	0	0	0
hsa-miR-4799-5p	0	0	0	0	0	0	0	0	0	0	0	0	0	0	0	0	0	0	0	0	0	0	0
hsa-miR-4800-3p	0	0	2	0	0	0	0	0	0	0	0	0	0	0	0	0	0	0	0	1	0	0	0
hsa-miR-4800-5p	0	0	0	0	0	0	0	0	0	0	1	0	0	0	0	0	0	0	0	0	0	1	0
hsa-miR-4801	0	0	0	0	0	0	0	0	0	0	0	0	0	0	0	0	0	0	0	0	0	0	0
hsa-miR-4802-3p	14	0	0	0	0	0	1	0	0	0	0	0	0	0	0	0	0	0	0	0	0	0	0
hsa-miR-4802-5p	32	0	0	0	0	0	4	0	0	1	0	0	0	0	2	0	0	0	0	0	0	0	0
hsa-miR-4803	0	0	0	0	0	0	0	0	0	0	0	0	0	0	0	0	0	0	0	0	0	0	0
hsa-miR-4804-3p	0	0	0	0	75	0	0	0	0	0	0	0	0	0	0	0	0	0	0	0	0	0	0
hsa-miR-4804-5p	5	0	0	0	0	0	0	0	0	0	0	0	0	0	3	1	0	0	0	0	0	0	0
hsa-miR-483-3p	4	0	0	0	68	30	11	0	4	1	0	0	0	0	3	0	0	0	1	1	0	0	0
hsa-miR-483-5p	0	0	0	0	0	17	1	0	0	0	2	14	0	12	7	41	0	0	0	0	0	41	0
hsa-miR-484	11129	1593	3331	419	1006	37814	1029	539	1023	300	155	20	284	3	2018	328	745	1540	186	840	5846	119	393
hsa-miR-485-3p	38	14	0	0	38	412	18	0	7	12	0	0	0	0	29	1	7	25	5	0	0	0	0
hsa-miR-485-5p	4	9	2	8	42	81	4	0	0	8	1	5	6	0	8	2	0	32	2	0	0	2	0
hsa-miR-486-3p	145	0	96	0	0	1806	63	288	168	32	3	0	12	0	50	51	48	189	13	49	105	25	34
hsa-miR-486-5p	758	88	309	1	94	1610	553	113	707	129	21	1	50	0	277	69	302	297	202	135	454	26	71
hsa-miR-487a	58	0	0	0	0	199	4	0	0	0	0	0	0	0	10	0	0	0	0	0	0	0	0
hsa-miR-487b	105	105	2	46	233	820	7	18	4	4	0	1	6	0	29	0	0	38	7	0	0	0	0
hsa-miR-488-3p	0	0	0	0	0	0	0	0	0	0	0	0	0	0	0	0	0	0	0	0	0	0	0
hsa-miR-488-5p	4	0	0	0	0	0	0	0	0	0	0	0	0	0	0	0	0	0	0	0	0	0	0
hsa-miR-489	106	0	8	29	0	1024	4	14	6	5	1	0	0	0	6	7	1	45	12	0	0	0	0
hsa-miR-490-3p	0	0	0	0	0	1	0	0	0	0	0	0	0	0	0	0	0	0	0	0	0	0	0
hsa-miR-490-5p	0	0	0	0	0	7	1	0	0	0	0	0	0	0	0	0	0	0	0	0	0	0	0
hsa-miR-491-3p	7	0	3	0	0	0	0	0	0	0	0	0	0	0	0	0	0	0	2	0	0	0	0
hsa-miR-491-5p	67	3	30	0	0	429	8	1	2	2	16	13	0	1	18	0	0	0	0	0	0	0	0
hsa-miR-492	0	0	0	0	0	0	0	0	0	0	0	0	0	0	0	0	0	0	0	0	0	0	0
hsa-miR-493-3p	4	0	0	101	0	91	6	0	0	0	0	2	0	0	12	0	3	50	0	0	0	0	0
hsa-miR-493-5p	36	26	25	0	31	170	3	0	3	0	0	0	0	0	41	2	0	0	1	0	0	1	0
hsa-miR-494	424	157	125	106	343	2919	31	116	13	8	4	1	20	0	176	5	21	24	5	9	0	2	1
hsa-miR-495	64	58	59	90	472	280	4	124	6	3	0	1	9	0	21	0	8	0	10	3	0	0	0
hsa-miR-496	16	32	0	0	0	0	1	0	0	2	0	0	0	0	5	0	10	3	0	1	0	0	0
hsa-miR-497-3p	918	68	355	0	302	463	26	593	9	0	3	0	1	0	71	1	9	97	6	6	0	0	1
hsa-miR-497-5p	3388	950	503	598	2284	9260	672	764	285	70	29	13	249	3	1616	41	169	2013	222	101	35	21	13
hsa-miR-498	0	0	0	0	0	0	0	0	0	0	0	0	0	0	0	0	0	0	0	0	0	0	0
hsa-miR-4999-3p	24	0	0	0	0	43	0	0	0	0	0	0	4	0	6	0	0	0	2	0	26	0	3
hsa-miR-4999-5p	2	0	0	0	0	0	4	0	0	1	0	0	0	0	0	6	0	0	0	0	0	3	0
hsa-miR-499a-3p	22	0	15	0	0	11	2	0	0	0	0	0	0	0	5	0	0	0	0	0	0	0	0
hsa-miR-499a-5p	39	40	16	56	0	33	5	0	0	1	0	1	0	0	5	0	0	63	3	1	9	0	1
hsa-miR-499b-3p	0	0	0	0	0	0	0	0	0	0	0	0	0	0	0	0	0	0	0	0	0	0	0
hsa-miR-499b-5p	0	0	0	0	0	0	1	0	0	0	0	0	0	0	0	0	0	0	0	0	0	0	0
hsa-miR-5000-3p	1	0	0	0	0	0	0	0	0	0	0	0	0	0	0	0	0	0	0	0	0	0	0
hsa-miR-5000-5p	6	52	0	0	0	0	0	0	0	0	0	0	3	0	0	0	0	0	4	4	0	0	2
hsa-miR-5001-3p	53	0	3	0	0	32	1	0	2	1	0	0	0	0	3	1	0	0	2	0	0	0	3
hsa-miR-5001-5p	1	0	0	0	0	16	0	0	0	0	0	0	0	0	12	0	0	56	1	0	0	0	0
hsa-miR-5002-3p	0	0	0	0	0	0	0	0	0	0	0	0	0	0	0	0	0	0	0	0	0	0	0
hsa-miR-5002-5p	0	0	0	0	0	0	0	0	0	0	0	0	0	0	0	0	0	0	0	0	0	0	0
hsa-miR-5003-3p	0	0	4	0	0	0	0	0	0	0	0	0	0	0	0	0	0	0	0	0	0	0	0
hsa-miR-5003-5p	5	0	17	0	0	0	0	0	0	0	0	0	0	0	0	0	0	0	0	0	0	0	0
hsa-miR-5004-3p	0	0	0	0	0	0	0	0	0	0	0	0	0	0	4	0	0	0	0	0	0	0	0
hsa-miR-5004-5p	0	0	0	0	0	0	0	0	0	0	0	0	0	0	0	0	0	0	0	0	0	0	0
hsa-miR-5006-3p	9	0	0	0	0	1	0	0	2	0	0	0	0	0	0	0	0	0	0	0	0	0	0
hsa-miR-5006-5p	0	0	0	0	0	1	0	0	0	0	0	0	0	0	0	0	0	0	0	0	0	0	0
hsa-miR-5007-3p	0	0	0	0	0	0	0	0	0	0	0	0	0	0	0	0	0	0	0	0	0	0	0
hsa-miR-5007-5p	0	0	0	0	0	0	0	0	0	0	0	0	0	0	0	0	0	0	0	0	0	0	0
hsa-miR-5008-3p	104	0	0	0	0	0	0	0	0	0	7	0	0	0	5	0	0	1	2	0	0	0	0
hsa-miR-5008-5p	224	0	0	0	0	0	0	0	0	0	0	0	0	0	6	0	0	0	0	0	0	0	0
hsa-miR-5009-3p	0	0	0	0	0	0	0	0	0	0	0	0	0	0	0	0	0	0	0	0	0	0	0
hsa-miR-5009-5p	6	0	0	0	0	0	0	0	0	0	0	0	0	0	0	0	0	0	0	0	7	0	0
hsa-miR-500a-3p	5397	353	501	80	926	13717	185	0	232	59	20	2	27	3	446	80	333	560	118	135	342	30	47
hsa-miR-500a-5p	484	3	50	0	74	635	45	0	7	0	0	1	5	0	34	4	16	11	8	10	29	0	1
hsa-miR-500b	285	2	39	0	74	408	44	0	7	0	0	0	0	0	29	2	10	11	8	6	29	0	0
hsa-miR-5010-3p	11	0	18	84	0	31	7	0	0	0	0	1	0	0	0	0	2	0	0	0	0	0	1
hsa-miR-5010-5p	3	0	0	0	63	0	0	0	0	1	0	0	0	0	11	0	1	0	0	0	0	0	0
hsa-miR-5011-3p	0	0	0	0	0	0	0	0	0	0	0	0	0	0	0	0	0	0	0	0	0	0	0
hsa-miR-5011-5p	0	0	0	0	0	0	0	0	0	0	0	0	0	0	0	0	0	0	0	0	0	0	0
hsa-miR-501-3p	4712	264	413	62	297	12156	149	0	172	42	17	2	15	3	289	66	268	417	90	99	304	28	34
hsa-miR-501-5p	254	36	40	0	45	176	19	0	6	1	10	0	1	0	18	0	23	0	4	10	2	0	1
hsa-miR-502-3p	5115	328	471	71	963	12140	163	0	219	60	16	2	18	2	413	78	319	527	113	130	361	28	44
hsa-miR-502-5p	90	0	4	0	0	126	4	0	0	1	0	0	0	0	9	0	0	0	1	2	22	0	0
hsa-miR-503	70	88	68	1	384	1377	9	0	0	1	6	0	2	0	87	0	3	107	13	3	0	0	0
hsa-miR-504	120	8	0	0	100	3082	9	0	12	4	7	0	7	1	18	0	0	4	5	0	0	0	0
hsa-miR-5047	0	0	0	0	0	0	0	0	0	0	0	0	0	0	0	0	0	0	0	0	0	0	0
hsa-miR-505-3p	1675	443	553	72	737	8896	657	111	118	18	9	0	34	0	289	70	92	404	201	70	350	12	45
hsa-miR-505-5p	739	190	70	222	181	6001	283	1	121	30	1	1	13	0	163	47	107	244	76	76	423	17	56
hsa-miR-506-3p	0	0	0	0	0	74	2	0	0	2	0	0	0	0	0	0	0	0	0	0	11	0	0
hsa-miR-506-5p	0	0	0	0	0	0	0	0	0	0	0	0	0	0	0	0	0	0	0	0	0	0	0
hsa-miR-507	2	0	0	0	0	0	0	0	0	0	0	0	0	0	0	0	0	0	0	0	0	0	0
hsa-miR-508-3p	6	0	0	0	0	3	0	0	0	0	0	0	0	0	0	0	0	0	0	0	0	0	0
hsa-miR-508-5p	9	0	2	0	0	0	3	0	5	7	0	0	0	0	0	0	0	0	0	0	0	0	0
hsa-miR-5087	1	0	0	0	0	0	0	0	0	0	0	0	0	0	0	0	0	0	0	0	0	0	0
hsa-miR-5088	0	0	0	0	0	0	0	0	0	0	0	0	0	0	0	0	0	0	0	0	0	0	0
hsa-miR-5089	0	0	0	0	0	0	0	0	0	0	0	0	0	0	7	0	0	0	0	0	0	0	0
hsa-miR-5090	19	0	17	0	0	10	7	0	3	0	0	0	0	0	6	6	8	38	5	7	21	2	0
hsa-miR-5091	9	0	12	0	0	24	7	0	1	2	6	0	0	0	0	1	1	0	2	1	0	0	0
hsa-miR-5092	12	0	0	0	0	0	0	0	0	0	0	0	0	0	0	0	0	0	0	0	0	0	0
hsa-miR-5093	0	0	0	0	0	0	0	0	0	0	0	0	0	0	0	0	0	0	0	0	0	0	0
hsa-miR-509-3-5p	4	0	0	0	0	1	0	0	0	0	0	0	0	0	0	0	0	0	0	0	0	0	0
hsa-miR-509-3p	0	0	0	0	0	0	0	0	0	0	0	0	0	0	0	0	0	0	0	0	0	0	0
hsa-miR-5094	1	0	0	0	0	14	0	0	0	0	0	0	0	0	0	0	6	0	0	3	0	0	0
hsa-miR-5095	26	1	2	0	55	4	1	0	0	1	0	0	0	4	26	0	4	12	0	4	9	3	0
hsa-miR-509-5p	0	4	0	0	0	77	1	0	0	0	0	0	0	0	0	0	0	0	0	0	0	0	0
hsa-miR-5096	31	0	13	0	43	23	6	0	0	1	4	5	1	0	42	2	3	60	5	2	0	0	1
hsa-miR-510	0	0	0	0	0	29	0	0	0	0	0	0	1	0	0	0	0	0	0	0	0	0	0
hsa-miR-5100	534	469	302	0	486	646	156	50	175	130	25	8	71	1	65	150	222	947	185	274	1526	51	144
hsa-miR-511	190	0	25	1	0	265	2	0	0	11	0	0	2	1	2	0	0	0	17	0	0	0	0
hsa-miR-512-3p	6	0	0	0	0	71	1	0	0	0	0	0	0	0	0	0	0	0	0	0	0	0	0
hsa-miR-512-5p	4	0	13	0	63	25	0	0	0	0	0	0	0	0	0	0	0	0	0	0	0	0	0
hsa-miR-513a-3p	0	0	0	0	0	0	0	0	0	0	0	0	0	0	0	0	0	0	0	0	0	0	0
hsa-miR-513a-5p	15	0	0	0	0	6	0	0	0	0	0	0	0	0	0	0	0	0	0	0	0	0	0
hsa-miR-513b	16	0	0	0	0	6	0	0	0	0	0	0	0	0	0	0	0	0	0	0	1	0	0
hsa-miR-513c-3p	0	0	0	0	0	0	0	0	0	0	0	0	0	0	0	0	0	0	0	0	0	0	0
hsa-miR-513c-5p	16	0	0	0	0	0	0	0	0	0	0	0	0	0	0	0	0	0	0	0	0	0	0
hsa-miR-514a-3p	13	0	2	0	1	100	1	0	0	0	0	0	3	0	1	0	0	0	0	0	0	0	0
hsa-miR-514a-5p	7	0	0	0	0	4	0	0	0	0	0	0	0	0	0	0	0	0	0	0	0	0	0
hsa-miR-514b-3p	0	0	0	0	0	0	0	0	0	0	0	0	0	0	0	0	0	0	0	0	0	0	0
hsa-miR-514b-5p	0	0	0	0	0	0	0	0	4	0	0	0	0	0	0	0	0	0	0	0	0	0	0
hsa-miR-515-3p	8	0	5	0	35	11	5	0	0	0	9	6	0	6	0	0	1	0	4	0	0	0	0
hsa-miR-515-5p	1	0	2	0	0	0	1	0	0	0	0	0	0	0	0	0	0	0	0	0	0	0	0
hsa-miR-516a-3p	0	0	0	0	0	0	0	0	0	0	0	0	0	0	0	0	0	0	0	0	0	0	0
hsa-miR-516a-5p	0	0	0	0	0	0	1	0	0	0	0	0	0	0	0	0	0	0	0	0	0	0	0
hsa-miR-516b-3p	0	0	0	0	0	0	0	0	0	0	0	0	0	0	0	0	0	0	0	0	0	0	0
hsa-miR-516b-5p	3	0	11	0	0	0	0	0	0	0	1	0	0	0	0	0	0	0	0	0	0	0	0
hsa-miR-517-5p	0	0	16	0	0	0	0	0	0	0	0	0	0	0	0	0	0	0	0	0	0	0	0
hsa-miR-517a-3p	23	0	23	0	0	470	32	0	0	0	7	0	0	0	0	3	11	0	0	5	0	5	0
hsa-miR-517b-3p	23	0	23	0	0	470	32	0	0	0	7	0	0	0	0	3	11	0	0	5	0	5	0
hsa-miR-517c-3p	21	0	22	0	0	419	31	0	0	0	6	0	0	0	0	3	7	0	0	1	0	5	0
hsa-miR-5186	0	0	0	0	0	0	0	0	0	0	0	0	0	0	0	0	0	0	0	0	0	0	0
hsa-miR-5187-3p	9	0	9	0	0	0	6	0	0	0	0	0	0	0	0	0	0	0	0	0	4	0	0
hsa-miR-5187-5p	0	0	0	0	0	0	1	0	0	0	6	6	0	1	1	6	1	0	0	1	0	15	0
hsa-miR-5188	0	0	0	0	0	3	2	0	0	0	0	0	0	0	0	0	0	0	0	0	0	0	0
hsa-miR-5189	0	0	0	0	0	11	2	0	0	0	0	0	0	0	0	0	0	0	0	0	0	0	0
hsa-miR-518a-3p	7	0	0	0	0	12	2	0	0	0	0	0	0	5	1	0	0	0	0	0	0	0	0
hsa-miR-518a-5p	1	0	6	0	0	0	0	0	0	0	0	0	0	0	0	0	0	0	0	0	0	0	0
hsa-miR-518b	11	0	13	0	0	74	2	0	0	0	0	0	0	0	2	0	2	0	0	2	0	0	0
hsa-miR-518c-3p	5	0	0	0	0	12	11	0	0	0	5	0	0	0	0	0	0	0	0	0	0	0	0
hsa-miR-518c-5p	0	0	28	0	0	0	0	0	0	0	0	0	0	0	0	0	0	0	0	0	0	0	0
hsa-miR-518d-3p	0	0	0	0	0	0	0	0	0	0	0	0	0	0	0	0	0	0	0	0	0	0	0
hsa-miR-518d-5p	0	0	29	0	0	0	1	0	0	0	0	0	0	0	0	0	1	0	0	1	0	0	0
hsa-miR-518e-3p	2	0	0	0	0	48	1	0	0	0	0	0	0	0	0	0	0	0	0	0	0	0	0
hsa-miR-518e-5p	1	0	9	0	0	0	1	0	0	0	0	0	0	0	0	0	1	0	0	1	0	0	0
hsa-miR-518f-3p	0	0	0	0	0	22	0	0	0	0	0	0	0	0	0	1	0	0	0	0	0	1	0
hsa-miR-518f-5p	0	0	11	0	0	0	0	0	0	0	0	0	0	0	0	0	1	0	0	1	0	0	0
hsa-miR-5190	0	0	0	0	0	0	0	0	0	0	0	0	0	0	0	0	0	0	0	0	0	0	0
hsa-miR-5191	0	0	0	0	0	0	0	0	0	0	0	0	0	0	0	0	0	0	0	0	0	0	0
hsa-miR-5192	0	0	0	0	0	0	0	0	0	0	0	0	0	0	0	0	0	0	0	0	0	0	0
hsa-miR-5193	12	0	0	0	0	0	10	0	8	0	0	0	0	0	0	2	12	0	2	6	0	1	0
hsa-miR-5194	0	0	0	0	0	0	0	0	0	0	0	0	0	0	0	0	0	0	0	0	0	0	0
hsa-miR-5195-3p	5	0	0	0	0	0	0	0	0	0	0	0	0	0	0	0	0	0	0	0	0	0	0
hsa-miR-5195-5p	30	0	0	0	0	48	0	0	1	0	7	0	6	0	7	4	13	0	4	9	109	1	0
hsa-miR-5196-3p	71	20	0	0	30	62	84	0	10	1	0	0	7	0	30	14	11	25	21	17	67	1	5
hsa-miR-5196-5p	0	0	0	0	0	0	6	0	2	0	0	0	0	0	0	0	0	0	0	0	0	0	1
hsa-miR-5197-3p	0	0	0	0	0	0	0	0	0	0	0	0	0	0	0	0	0	0	0	0	0	0	0
hsa-miR-5197-5p	0	0	0	0	0	0	0	0	0	0	0	0	0	0	0	0	0	0	0	0	0	0	0
hsa-miR-519a-3p	25	0	0	0	0	48	0	0	0	0	0	0	0	0	7	0	0	0	0	0	0	0	0
hsa-miR-519a-5p	1	0	9	0	0	0	1	0	0	0	0	0	0	0	0	0	1	0	0	1	0	0	0
hsa-miR-519b-3p	0	0	0	0	0	0	0	0	0	0	1	0	0	0	4	0	0	0	0	0	0	0	0
hsa-miR-519b-5p	1	0	9	0	0	0	1	0	0	0	0	0	0	0	0	0	1	0	0	1	0	0	0
hsa-miR-519c-3p	0	0	0	0	75	0	0	0	0	0	0	0	0	0	0	0	0	0	0	0	0	0	0
hsa-miR-519c-5p	1	0	9	0	0	0	1	0	0	0	0	0	0	0	0	0	1	0	0	1	0	0	0
hsa-miR-519d	2	0	10	1	53	135	8	0	0	0	0	0	0	0	2	4	0	0	0	0	0	0	0
hsa-miR-519e-3p	25	0	0	1	0	113	3	0	0	0	0	0	0	0	7	3	0	0	0	0	0	0	0
hsa-miR-519e-5p	0	0	8	0	0	0	0	0	0	0	0	0	0	0	0	0	0	0	0	0	0	0	0
hsa-miR-520a-3p	0	0	0	0	0	0	0	0	0	0	0	0	0	0	0	0	0	0	0	0	0	0	0
hsa-miR-520a-5p	0	0	1	0	0	0	0	0	0	0	0	0	0	0	0	0	0	0	0	0	0	0	0
hsa-miR-520b	11	5	0	0	31	44	1	0	0	1	1	0	0	0	0	0	8	0	0	0	0	0	0
hsa-miR-520c-3p	11	5	0	0	31	44	1	0	0	1	1	0	0	0	0	0	8	0	0	0	0	0	0
hsa-miR-520c-5p	0	0	29	0	0	0	1	0	0	0	0	0	0	0	0	0	1	0	0	1	0	0	0
hsa-miR-520d-3p	0	0	0	0	0	15	0	0	0	0	0	0	0	0	0	0	0	0	0	0	0	0	0
hsa-miR-520d-5p	2	0	6	0	0	0	0	0	0	0	0	0	0	0	0	0	0	0	0	0	0	0	0
hsa-miR-520e	5	5	0	0	29	19	0	0	0	0	1	0	0	0	0	0	0	0	0	0	0	0	0
hsa-miR-520f	7	5	0	0	29	46	1	0	0	1	1	0	0	0	0	0	8	0	1	0	0	0	0
hsa-miR-520g	2	0	10	1	53	130	8	0	0	0	0	0	0	0	2	3	0	0	0	0	0	0	0
hsa-miR-520h	0	0	6	0	53	34	5	0	0	0	0	0	0	0	1	3	0	0	0	0	0	0	0
hsa-miR-521	0	0	0	0	0	56	2	0	0	0	0	0	0	0	0	0	0	0	0	0	0	0	0
hsa-miR-522-3p	0	0	0	0	0	1	0	0	0	0	0	0	0	0	0	0	0	0	0	0	0	0	0
hsa-miR-522-5p	1	0	9	0	0	0	1	0	0	0	0	0	0	0	0	0	1	0	0	1	0	0	0
hsa-miR-523-3p	0	0	0	0	52	0	0	0	0	0	0	0	0	0	0	0	0	0	0	0	0	0	0
hsa-miR-523-5p	1	0	9	0	0	0	1	0	0	0	0	0	0	0	0	0	1	0	0	1	0	0	0
hsa-miR-524-3p	0	0	0	0	0	0	0	0	0	0	0	0	0	1	0	0	0	0	0	0	0	0	0
hsa-miR-524-5p	1	0	3	0	0	0	0	0	0	0	0	0	0	0	0	0	0	0	0	0	0	0	0
hsa-miR-525-3p	1	0	0	0	0	0	0	0	0	0	0	0	0	0	0	0	0	0	0	0	0	0	0
hsa-miR-525-5p	0	0	3	0	0	0	0	0	0	0	0	0	0	0	0	0	0	0	0	0	0	0	0
hsa-miR-526a	0	0	29	0	0	0	1	0	0	0	0	0	0	0	0	0	1	0	0	1	0	0	0
hsa-miR-526b-3p	10	5	0	0	29	19	0	0	0	0	1	0	0	0	0	0	0	0	0	0	0	0	0
hsa-miR-526b-5p	0	0	27	0	0	0	0	0	0	0	0	0	0	0	0	0	0	0	0	0	0	0	0
hsa-miR-527	1	0	6	0	0	0	0	0	0	0	0	0	0	0	0	0	0	0	0	0	0	0	0
hsa-miR-532-3p	4537	77	699	222	711	6581	522	62	227	207	81	11	160	2	203	46	644	208	580	325	1275	27	56
hsa-miR-532-5p	15036	1127	1429	597	2020	118159	3212	649	2904	396	372	82	730	13	4382	257	2446	2600	2039	1103	4350	97	372
hsa-miR-539-3p	8	0	0	0	0	34	0	0	0	0	0	0	0	0	2	0	0	0	0	0	0	0	0
hsa-miR-539-5p	17	1	0	1	0	295	2	0	4	0	0	0	0	0	1	0	0	0	3	0	0	0	0
hsa-miR-541-3p	0	0	0	0	0	0	0	0	0	0	0	0	0	0	0	0	0	0	0	0	0	0	0
hsa-miR-541-5p	0	0	0	0	0	0	0	0	0	0	0	0	0	0	0	0	0	0	0	0	0	0	0
hsa-miR-542-3p	234	109	87	69	358	329	18	97	0	0	0	0	5	0	40	0	0	20	6	0	0	1	0
hsa-miR-542-5p	93	11	8	0	60	355	21	0	0	2	0	0	6	0	29	0	7	5	0	3	1	0	0
hsa-miR-543	30	19	16	0	81	197	0	132	2	3	0	0	2	0	0	0	0	11	4	0	0	0	0
hsa-miR-544a	0	0	0	0	0	0	0	0	0	0	0	0	1	0	0	0	0	0	0	0	0	0	0
hsa-miR-544b	16	0	0	0	0	0	0	0	0	0	0	0	0	0	0	0	1	0	0	0	0	0	0
hsa-miR-545-3p	3210	92	1224	1	355	2119	80	50	1	1	6	0	14	0	141	17	38	2	5	31	37	6	7
hsa-miR-545-5p	1087	223	410	187	205	333	23	0	3	1	0	1	7	0	30	19	20	18	10	8	54	3	3
hsa-miR-548a-3p	0	6	52	0	0	23	3	0	0	0	0	0	2	0	2	0	1	0	0	0	0	0	0
hsa-miR-548a-5p	5	43	0	0	0	0	0	0	0	0	0	0	0	0	0	0	0	0	0	0	0	0	0
hsa-miR-548aa	725	60	92	0	129	226	9	110	38	12	4	1	1	1	59	39	47	40	49	24	419	13	21
hsa-miR-548ab	19	0	0	0	0	2	4	0	0	1	0	0	3	0	15	0	0	0	0	0	0	0	0
hsa-miR-548ac	8	6	3	0	0	43	0	0	0	0	0	0	0	0	13	0	1	0	0	0	1	0	0
hsa-miR-548ad	0	0	0	0	0	0	0	0	0	0	0	0	0	0	0	1	0	0	1	0	0	0	0
hsa-miR-548ae	12	0	6	0	0	0	0	0	0	0	0	0	0	0	2	0	1	0	0	0	0	0	0
hsa-miR-548ag	0	0	0	0	0	0	0	0	0	0	0	0	0	0	0	0	0	0	0	0	0	0	0
hsa-miR-548ah-3p	76	2	63	0	68	267	7	0	11	0	0	0	8	0	11	0	13	0	0	4	24	0	0
hsa-miR-548ah-5p	0	0	0	0	0	0	0	0	0	0	0	0	0	0	0	0	0	0	0	0	0	0	0
hsa-miR-548ai	37	19	7	0	0	62	2	0	0	0	0	0	0	0	14	0	0	0	1	1	0	0	0
hsa-miR-548aj-3p	5	0	13	0	0	2	0	0	0	0	0	0	0	0	2	0	1	0	0	0	0	0	0
hsa-miR-548aj-5p	129	68	73	86	58	133	13	0	0	0	1	2	2	0	4	1	15	0	1	4	11	0	1
hsa-miR-548ak	58	0	45	0	81	7	13	0	1	0	1	0	0	0	9	0	6	0	5	1	50	0	1
hsa-miR-548al	15	0	0	0	0	73	0	0	0	0	0	0	0	0	0	0	0	6	6	0	0	0	0
hsa-miR-548am-3p	54	0	85	0	19	55	5	0	6	0	0	0	7	0	9	0	10	0	0	4	24	0	0
hsa-miR-548am-5p	137	67	101	77	252	30	25	0	2	1	1	1	2	0	34	2	7	9	5	4	75	0	1
hsa-miR-548an	0	0	0	0	0	21	0	0	0	0	0	0	0	0	0	0	0	0	0	0	0	0	0
hsa-miR-548ao-3p	0	0	0	0	0	0	0	0	0	0	0	0	0	0	0	0	0	0	0	0	0	0	0
hsa-miR-548ao-5p	0	0	0	0	0	0	0	0	0	0	0	0	0	0	0	0	0	0	0	0	2	0	0
hsa-miR-548ap-3p	635	50	80	0	129	190	8	110	8	1	4	1	1	0	45	16	19	37	18	4	56	1	7
hsa-miR-548ap-5p	1	0	16	0	62	7	1	0	5	0	1	0	0	0	0	0	0	0	1	0	0	0	0
hsa-miR-548aq-3p	156	1	103	0	61	162	8	111	3	0	0	0	5	0	25	15	21	37	4	11	25	2	4
hsa-miR-548aq-5p	22	0	23	77	0	41	3	0	0	0	1	1	0	0	4	2	0	0	0	0	16	0	0
hsa-miR-548ar-3p	0	0	0	0	0	0	0	0	0	0	0	0	0	0	0	0	0	0	0	0	0	0	0
hsa-miR-548ar-5p	69	68	73	86	58	113	12	0	0	0	1	2	2	0	4	1	15	0	1	4	11	0	1
hsa-miR-548as-3p	0	0	0	0	0	0	0	0	0	0	0	0	0	0	0	0	0	0	0	0	0	0	0
hsa-miR-548as-5p	24	1	25	0	64	7	3	0	1	0	1	0	0	0	0	0	0	0	1	0	0	0	0
hsa-miR-548at-3p	3	0	15	0	0	0	0	0	0	0	0	0	0	0	0	0	0	0	0	0	0	0	0
hsa-miR-548at-5p	0	0	0	0	0	1	0	0	0	0	0	0	0	0	0	0	0	0	0	0	0	0	0
hsa-miR-548au-3p	0	0	0	0	0	0	0	0	0	0	0	0	0	0	0	0	0	0	0	0	0	0	0
hsa-miR-548au-5p	137	67	101	77	252	30	25	0	2	1	1	1	2	0	34	2	7	9	5	4	75	0	1
hsa-miR-548av-3p	73	2	63	0	68	241	7	0	11	0	0	0	8	0	11	0	13	0	0	4	24	0	0
hsa-miR-548av-5p	24	37	11	0	0	12	0	0	0	0	0	0	0	0	6	0	8	0	4	1	0	0	0
hsa-miR-548aw	18	0	12	0	0	162	6	6	0	0	0	0	6	0	16	2	1	0	1	4	33	2	1
hsa-miR-548ax	7	0	0	0	0	24	0	0	0	0	0	0	1	0	0	0	0	9	0	0	1	0	0
hsa-miR-548b-3p	193	0	62	119	19	329	48	133	0	0	0	5	0	0	0	0	28	30	0	10	0	1	0
hsa-miR-548b-5p	31	0	9	0	1	2	6	0	0	1	0	0	1	0	37	1	0	9	0	0	16	0	0
hsa-miR-548c-3p	25	0	15	0	0	30	0	0	1	0	0	0	0	0	0	1	0	0	1	1	2	0	0
hsa-miR-548c-5p	137	67	101	77	252	30	25	0	2	1	1	1	2	0	34	2	7	9	5	4	75	0	1
hsa-miR-548d-3p	58	0	16	0	0	1	0	0	0	0	0	0	4	0	0	0	0	5	5	0	0	0	0
hsa-miR-548d-5p	47	0	36	0	61	36	9	0	0	1	1	0	0	0	32	0	0	0	2	0	28	0	0
hsa-miR-548e	62	39	13	0	174	32	4	0	0	0	6	0	1	0	0	4	15	0	1	6	0	1	0
hsa-miR-548f	6	4	11	0	44	0	0	0	0	0	0	0	0	0	0	0	0	0	0	0	1	0	0
hsa-miR-548g-3p	2	1	0	0	0	0	0	0	0	0	0	0	0	0	0	0	0	0	0	0	0	0	0
hsa-miR-548g-5p	129	68	73	86	58	133	13	0	0	0	1	2	2	0	4	1	15	0	1	4	11	0	1
hsa-miR-548h-3p	605	31	127	0	56	467	24	114	119	21	0	0	11	1	122	38	44	75	68	22	664	15	30
hsa-miR-548h-5p	20	13	40	0	0	54	8	0	0	0	1	0	0	0	4	0	2	43	1	0	0	0	1
hsa-miR-548i	20	0	16	0	61	8	3	0	1	0	1	0	0	0	0	0	3	0	1	0	6	0	0
hsa-miR-548j	1	0	16	0	62	7	1	0	5	0	1	0	0	0	0	0	0	0	1	0	0	0	0
hsa-miR-548k	24	37	11	0	0	12	0	0	0	0	0	0	0	0	6	0	8	0	4	1	0	0	0
hsa-miR-548l	8	0	1	0	0	0	1	0	0	0	0	0	1	0	0	0	7	0	0	2	0	0	0
hsa-miR-548m	0	0	0	0	0	0	0	0	0	0	0	0	0	0	0	0	0	0	0	0	0	0	0
hsa-miR-548n	18	0	0	0	0	0	4	0	0	1	0	0	3	0	2	0	0	0	0	0	1	0	0
hsa-miR-548o-3p	71	3	56	0	76	357	6	0	9	0	0	0	5	0	9	0	14	0	1	10	42	0	1
hsa-miR-548o-5p	137	67	101	77	252	30	25	0	2	1	1	1	2	0	34	2	7	9	5	4	75	0	1
hsa-miR-548p	80	2	63	0	68	267	7	0	11	0	0	0	8	0	11	0	13	0	0	4	24	0	0
hsa-miR-548q	34	0	14	0	22	150	3	0	14	1	0	0	0	0	4	12	2	11	4	6	149	9	8
hsa-miR-548s	73	7	34	0	68	242	3	0	8	0	0	0	2	0	25	3	12	0	0	4	49	0	0
hsa-miR-548t-3p	725	60	92	0	129	226	9	110	38	12	4	1	1	1	59	39	47	40	49	24	419	13	21
hsa-miR-548t-5p	0	0	0	0	0	0	2	0	0	0	0	0	0	0	1	0	0	0	2	0	0	0	0
hsa-miR-548u	17	0	31	0	0	26	1	0	0	0	0	0	2	0	8	0	1	0	0	0	1	0	1
hsa-miR-548v	0	0	0	0	2	66	0	75	0	0	0	0	0	0	3	0	0	0	0	0	0	0	0
hsa-miR-548w	54	0	45	0	142	7	15	0	1	0	1	0	0	0	9	0	6	0	6	1	50	0	1
hsa-miR-548x-3p	0	0	0	0	0	0	0	0	0	0	0	0	0	0	0	0	0	0	0	0	0	0	0
hsa-miR-548x-5p	129	68	73	86	58	133	13	0	0	0	1	2	2	0	4	1	15	0	1	4	11	0	1
hsa-miR-548y	0	0	0	0	0	0	0	0	0	0	0	0	0	0	0	0	0	0	0	0	0	0	0
hsa-miR-548z	605	31	127	0	56	467	24	114	119	21	0	0	11	1	122	38	44	75	68	22	664	15	30
hsa-miR-549	0	0	0	0	0	10	0	0	0	0	0	0	0	0	4	0	0	0	0	0	0	0	0
hsa-miR-550a-3-5p	111	66	16	0	0	41	4	0	0	2	4	3	6	0	29	0	19	23	5	7	0	2	0
hsa-miR-550a-3p	354	20	5	0	105	159	43	3	3	0	0	0	2	0	22	1	32	0	18	14	9	1	0
hsa-miR-550a-5p	121	76	16	0	14	44	5	0	0	2	4	3	9	0	29	0	22	22	5	8	0	2	0
hsa-miR-550b-2-5p	30	26	15	0	0	7	2	0	0	0	0	0	2	0	3	0	3	14	4	2	0	0	0
hsa-miR-550b-3p	4	0	0	0	0	0	0	0	0	0	0	0	0	0	0	0	0	0	0	0	0	0	0
hsa-miR-551a	31	1	0	0	0	47	10	0	0	0	3	0	11	0	14	0	10	0	4	3	0	0	0
hsa-miR-551b-3p	181	138	69	139	67	704	197	9	22	0	11	7	21	1	108	1	2	18	5	4	0	0	2
hsa-miR-551b-5p	0	0	0	0	0	0	0	0	0	0	0	0	0	0	0	0	0	0	0	0	0	0	0
hsa-miR-552	0	0	0	0	0	0	1	0	0	0	0	0	0	0	0	0	0	0	0	0	0	0	0
hsa-miR-553	0	0	0	0	0	0	0	0	0	0	0	0	0	0	0	0	0	0	0	0	0	0	0
hsa-miR-554	0	0	0	0	0	0	0	0	0	0	0	0	0	0	0	0	0	0	0	0	0	0	0
hsa-miR-555	0	0	0	0	0	0	0	0	0	0	0	0	0	0	0	0	0	0	0	0	0	0	0
hsa-miR-556-3p	0	0	0	0	0	0	0	0	0	0	0	0	0	0	0	0	0	0	0	0	0	0	0
hsa-miR-556-5p	0	0	0	0	0	0	0	0	0	0	0	0	0	0	0	0	0	0	0	0	0	0	0
hsa-miR-557	0	0	0	0	0	0	0	0	0	0	0	0	0	0	0	0	0	0	0	0	0	0	0
hsa-miR-5571-3p	23	23	0	0	0	0	0	0	0	0	0	0	0	0	2	0	0	0	2	0	0	0	0
hsa-miR-5571-5p	9	43	22	0	0	0	0	0	5	0	0	0	0	0	0	0	1	0	6	1	0	0	0
hsa-miR-5572	0	0	0	0	0	0	0	0	0	0	0	0	0	0	0	0	0	0	0	0	0	0	0
hsa-miR-5579-3p	0	0	0	0	0	0	0	0	0	0	0	0	0	0	0	0	0	0	0	0	0	0	0
hsa-miR-5579-5p	5	0	0	0	0	0	0	0	0	0	0	0	0	0	2	0	0	0	0	0	0	0	0
hsa-miR-558	0	0	0	0	0	0	0	0	0	0	0	0	0	0	3	0	0	0	0	0	0	0	0
hsa-miR-5580-3p	0	0	0	0	0	0	0	0	0	0	0	0	0	0	0	0	0	0	0	0	0	0	0
hsa-miR-5580-5p	0	0	0	0	0	0	0	0	0	0	0	0	0	0	0	0	0	0	0	0	0	0	0
hsa-miR-5581-3p	0	0	0	0	0	0	0	0	0	0	0	0	0	0	0	0	0	0	0	0	0	0	0
hsa-miR-5581-5p	4	0	0	0	0	2	3	0	0	0	0	0	0	0	3	0	0	0	0	0	0	0	0
hsa-miR-5582-3p	0	0	0	0	0	0	0	0	0	0	0	0	0	0	0	0	0	0	0	0	0	0	0
hsa-miR-5582-5p	1	39	0	0	0	0	0	0	0	0	0	0	0	0	0	0	0	0	0	0	0	0	0
hsa-miR-5583-3p	0	0	0	0	0	0	0	0	0	0	0	0	0	0	0	0	0	0	0	0	0	0	0
hsa-miR-5583-5p	0	0	0	0	0	0	0	0	0	0	0	0	0	0	0	0	0	0	0	0	0	0	0
hsa-miR-5584-3p	0	0	0	0	0	0	0	0	0	0	0	0	0	0	0	0	0	0	0	0	0	0	0
hsa-miR-5584-5p	0	0	0	0	0	0	2	0	0	0	0	0	0	0	0	0	12	0	0	3	0	0	0
hsa-miR-5585-3p	59	1	42	0	26	195	11	0	3	2	18	0	0	0	25	0	2	25	3	0	0	0	0
hsa-miR-5585-5p	0	0	0	0	0	0	0	0	0	0	0	0	0	0	0	0	0	0	0	0	0	0	0
hsa-miR-5586-3p	2	0	0	0	0	12	3	0	0	0	0	0	0	0	0	0	0	0	0	0	0	0	0
hsa-miR-5586-5p	0	0	0	0	0	20	0	0	0	0	0	0	0	0	0	0	0	0	0	0	0	0	0
hsa-miR-5587-3p	0	0	0	0	0	0	0	0	0	0	0	0	0	0	0	0	0	0	0	0	0	0	0
hsa-miR-5587-5p	0	0	0	0	0	0	0	0	0	0	0	0	0	0	0	0	0	0	0	0	0	0	0
hsa-miR-5588-3p	0	0	0	0	0	0	0	0	0	0	0	0	0	0	2	0	0	0	0	0	0	0	0
hsa-miR-5588-5p	0	0	0	0	0	0	0	0	0	0	0	0	0	0	0	0	0	0	0	0	0	0	0
hsa-miR-5589-3p	0	0	0	0	0	0	0	0	0	0	0	0	0	0	0	0	0	0	0	0	0	0	0
hsa-miR-5589-5p	0	0	0	0	0	0	0	0	0	0	0	0	0	0	0	0	0	0	0	0	0	0	0
hsa-miR-559	0	0	0	0	0	0	0	0	0	0	0	0	0	0	0	0	0	0	0	0	0	0	0
hsa-miR-5590-3p	0	0	0	0	0	0	0	0	0	0	0	0	0	0	0	0	0	0	0	0	0	0	0
hsa-miR-5590-5p	0	0	0	0	0	0	0	0	0	0	0	0	0	0	0	0	0	0	0	0	0	0	0
hsa-miR-5591-3p	0	0	0	0	0	0	0	0	0	0	0	0	0	0	0	0	0	0	0	0	0	0	0
hsa-miR-5591-5p	0	0	0	0	0	0	0	0	0	0	0	0	0	0	0	0	0	0	0	0	0	0	0
hsa-miR-561-3p	0	0	0	0	0	0	0	0	0	0	0	0	0	0	0	0	0	0	0	0	0	0	0
hsa-miR-561-5p	0	0	0	0	0	0	0	0	0	0	0	0	0	0	0	0	0	12	0	0	0	0	0
hsa-miR-562	0	0	0	0	0	0	0	0	0	0	0	0	0	0	0	0	0	0	0	0	0	0	0
hsa-miR-563	0	0	0	0	0	0	0	0	0	0	0	0	0	0	0	0	0	0	0	0	0	0	0
hsa-miR-564	0	0	0	0	0	0	4	0	0	0	0	0	1	0	0	0	0	0	0	0	0	0	0
hsa-miR-566	0	0	0	0	0	0	0	0	0	0	0	0	0	0	2	0	0	0	0	0	0	0	0
hsa-miR-567	0	0	0	0	0	0	0	0	0	0	0	0	0	0	0	0	0	0	0	0	0	0	0
hsa-miR-568	0	0	0	0	0	0	0	0	0	0	0	0	0	0	0	0	0	0	0	0	0	0	0
hsa-miR-5680	0	0	0	0	0	44	3	0	0	0	0	0	0	0	0	0	0	0	0	0	0	0	0
hsa-miR-5681a	0	0	0	0	0	0	0	0	0	0	0	0	0	0	0	0	0	0	0	0	0	0	0
hsa-miR-5681b	0	0	0	0	0	0	0	0	0	0	0	0	0	0	0	0	0	0	0	0	0	0	0
hsa-miR-5682	0	0	0	0	0	11	0	0	0	0	0	0	0	0	0	0	0	0	0	0	0	0	0
hsa-miR-5683	0	0	21	0	17	0	0	0	0	0	1	0	0	0	0	0	0	0	1	0	0	0	0
hsa-miR-5684	11	0	0	0	0	31	14	0	2	0	2	0	0	0	16	0	0	43	7	0	0	0	1
hsa-miR-5685	0	0	0	0	0	0	0	0	0	0	0	0	0	0	0	0	0	0	0	0	0	0	0
hsa-miR-5686	0	0	0	0	0	0	0	0	0	0	0	0	0	0	0	0	0	0	0	0	0	0	0
hsa-miR-5687	0	0	0	0	0	0	0	0	0	0	0	0	0	0	0	0	0	0	0	0	0	0	0
hsa-miR-5688	0	0	0	0	0	0	0	0	0	0	0	0	0	0	0	0	0	0	0	0	0	0	0
hsa-miR-5689	0	1	0	0	0	0	0	0	0	0	0	0	0	0	0	0	0	0	0	0	0	0	0
hsa-miR-569	0	0	0	0	0	0	0	0	0	0	0	0	0	0	0	0	0	0	0	0	0	0	0
hsa-miR-5690	18	0	6	0	15	125	23	0	2	0	0	0	0	0	0	0	3	0	8	2	0	1	0
hsa-miR-5691	0	0	0	0	0	0	0	0	0	0	0	0	0	0	0	0	0	0	0	0	0	0	0
hsa-miR-5692a	0	0	0	0	0	0	0	0	0	0	0	0	0	0	0	0	0	0	0	0	0	0	0
hsa-miR-5692b	0	0	0	0	0	0	0	0	0	0	0	0	0	0	0	0	0	0	0	0	0	0	0
hsa-miR-5692c	0	0	0	0	0	0	0	0	0	0	0	0	0	0	0	0	0	0	0	0	0	0	0
hsa-miR-5693	0	0	0	0	0	0	0	0	0	0	0	0	0	0	0	0	0	0	0	0	0	0	0
hsa-miR-5694	0	0	0	0	0	0	0	0	0	0	0	0	0	0	0	0	0	0	0	0	0	0	0
hsa-miR-5695	2	0	0	0	0	0	1	0	0	0	0	0	0	0	8	0	4	0	0	0	0	0	0
hsa-miR-5696	0	11	0	0	0	0	0	0	0	0	0	0	0	0	0	0	0	0	0	0	0	0	0
hsa-miR-5697	1	0	0	0	0	0	0	0	0	0	0	0	0	0	0	0	0	0	0	0	0	0	0
hsa-miR-5698	0	0	0	0	0	2	0	0	0	0	0	0	0	0	0	0	0	0	0	0	0	0	0
hsa-miR-5699	0	0	0	0	0	0	0	0	0	0	0	0	0	0	5	0	0	0	0	0	0	0	0
hsa-miR-5700	16	0	6	0	0	3	0	0	0	0	0	0	0	0	0	1	0	0	0	0	0	2	0
hsa-miR-5701	28	0	11	0	1	4	1	201	0	0	1	0	0	0	5	0	0	0	3	0	0	1	0
hsa-miR-5702	0	0	0	0	0	0	0	0	0	0	0	0	0	0	0	0	0	0	0	0	0	0	0
hsa-miR-5703	0	0	0	0	0	0	1	0	0	0	0	0	0	0	0	0	0	0	0	0	0	0	0
hsa-miR-570-3p	208	1	119	0	80	211	8	0	3	0	0	0	0	0	20	4	12	35	0	5	0	1	0
hsa-miR-5704	0	0	0	0	0	0	0	0	0	0	0	0	0	0	0	0	0	0	0	0	0	0	0
hsa-miR-5705	0	0	0	0	0	0	0	0	0	0	0	0	0	0	0	0	0	0	0	0	0	0	0
hsa-miR-570-5p	37	19	7	0	0	62	2	0	0	0	0	0	0	0	14	0	0	0	1	1	0	0	0
hsa-miR-5706	0	0	0	0	0	0	0	0	0	0	0	0	0	0	0	0	0	0	0	0	0	0	0
hsa-miR-5707	0	0	0	0	0	0	0	0	0	0	0	0	0	0	0	0	0	0	0	0	0	0	0
hsa-miR-5708	0	0	0	0	0	0	0	0	0	0	0	0	0	0	0	0	0	0	0	0	0	0	0
hsa-miR-571	0	0	0	0	0	0	0	0	0	0	0	0	0	0	0	0	0	0	0	0	0	0	0
hsa-miR-572	7	0	0	0	0	38	0	0	0	0	0	0	0	0	0	0	0	0	0	0	0	0	0
hsa-miR-573	165	0	11	0	0	0	0	0	0	0	0	0	0	0	0	0	1	67	1	1	0	0	0
hsa-miR-574-3p	6569	2509	2164	656	1649	77352	8308	1016	19163	3198	354	36	1074	7	5916	136	2261	5399	1996	931	2145	45	185
hsa-miR-574-5p	3895	190	833	41	275	3563	419	209	181	61	3482	1462	84	611	555	411	110	252	109	72	171	455	30
hsa-miR-575	0	0	0	0	0	0	0	0	0	0	0	0	0	0	0	0	0	0	0	0	0	0	0
hsa-miR-576-3p	7	0	10	75	11	1	0	0	0	0	7	2	0	3	3	12	0	0	0	0	30	17	0
hsa-miR-576-5p	48	53	28	0	42	7	10	4	3	1	1	0	4	0	0	2	4	0	6	1	78	2	1
hsa-miR-577	108	40	162	86	79	82	11	1	8	1	2	1	2	0	14	83	29	47	44	14	524	24	29
hsa-miR-578	0	0	0	0	0	0	0	0	0	0	0	0	0	0	0	0	0	0	0	0	0	0	0
hsa-miR-579	83	22	26	0	1	75	2	0	2	0	0	0	3	0	0	3	12	0	2	4	55	0	4
hsa-miR-580	5	0	1	0	0	9	1	0	0	0	0	0	0	0	0	0	0	0	0	0	0	0	0
hsa-miR-581	0	0	0	0	0	0	0	0	0	0	0	0	0	0	0	0	0	0	0	0	0	0	0
hsa-miR-582-3p	4	0	3	151	0	59	5	0	0	0	0	3	0	0	1	2	0	0	0	3	7	0	0
hsa-miR-582-5p	277	71	60	191	187	4021	255	119	40	2	0	4	8	0	37	17	8	33	97	17	138	5	22
hsa-miR-583	0	0	0	0	0	0	0	0	0	0	0	0	0	0	0	0	0	0	0	0	0	0	0
hsa-miR-584-3p	0	0	0	0	0	0	0	0	0	0	0	0	0	0	0	0	0	0	0	0	0	0	0
hsa-miR-584-5p	0	0	9	0	0	0	0	0	1	0	0	0	0	0	0	0	0	0	0	0	0	0	0
hsa-miR-585	0	0	0	0	0	66	0	0	0	0	0	0	2	0	0	0	0	0	0	0	0	0	0
hsa-miR-586	0	0	0	0	0	0	0	0	0	0	0	0	0	0	0	0	1	0	0	0	0	0	0
hsa-miR-587	0	0	0	0	0	0	0	0	0	0	0	0	0	0	0	0	0	0	0	0	0	0	0
hsa-miR-588	0	37	0	0	0	0	0	0	0	0	0	0	0	0	0	0	0	0	0	0	0	0	0
hsa-miR-589-3p	127	13	19	1	94	842	25	0	1	3	0	0	7	0	82	0	19	79	16	4	17	0	0
hsa-miR-589-5p	328	0	35	1	13	515	70	0	2	9	4	0	3	0	20	1	6	49	3	4	1	1	0
hsa-miR-590-3p	2051	767	982	678	1817	1662	58	106	12	1	10	8	42	0	74	54	82	37	16	43	752	18	24
hsa-miR-590-5p	21890	1272	5991	857	2993	15796	1769	263	73	22	48	20	162	4	1069	743	398	116	142	355	2992	238	251
hsa-miR-591	0	0	0	0	0	0	0	0	0	0	0	0	0	0	0	0	0	0	0	0	0	0	0
hsa-miR-592	2	1	0	0	0	36	0	0	0	0	0	0	0	0	6	0	0	0	0	0	0	0	0
hsa-miR-593-3p	0	0	0	0	0	0	0	0	0	0	0	0	0	0	0	0	0	0	0	0	0	0	0
hsa-miR-593-5p	0	0	0	0	0	0	0	0	0	0	0	0	0	0	0	0	0	0	0	0	0	0	0
hsa-miR-595	0	0	0	0	0	0	0	0	0	0	0	0	0	0	0	0	0	0	0	0	0	0	0
hsa-miR-596	0	0	0	0	0	0	0	0	0	0	0	0	0	0	0	0	0	0	0	0	0	0	0
hsa-miR-597	27	0	52	0	0	37	14	0	0	0	9	0	0	0	3	1	0	20	0	0	1	0	0
hsa-miR-598	537	32	153	2	412	556	117	0	41	0	7	0	5	0	127	60	40	105	8	32	177	25	40
hsa-miR-599	0	0	0	0	0	0	0	0	2	0	0	0	0	0	0	0	0	0	0	0	0	0	0
hsa-miR-600	0	0	0	0	0	0	0	0	0	0	0	0	0	0	0	0	0	0	0	1	0	0	0
hsa-miR-601	0	0	0	0	0	0	0	0	0	0	0	0	0	0	0	0	0	0	0	0	0	0	0
hsa-miR-602	2	0	0	0	0	0	0	0	0	0	0	0	0	0	0	6	1	0	0	2	0	2	0
hsa-miR-603	1	0	2	0	0	0	0	0	0	0	0	0	0	0	5	0	0	0	1	0	1	0	0
hsa-miR-604	0	0	0	0	0	0	0	0	0	0	0	0	0	0	0	0	0	0	0	0	0	0	0
hsa-miR-605	0	0	0	0	0	0	0	0	0	0	0	0	0	0	0	0	0	0	0	0	0	0	0
hsa-miR-606	0	0	0	0	0	0	0	0	0	0	0	0	0	0	0	0	0	0	0	0	0	0	0
hsa-miR-607	0	0	0	0	0	0	0	0	0	0	0	0	0	0	0	0	0	0	0	0	0	0	0
hsa-miR-608	0	0	0	0	0	0	0	0	0	0	0	0	0	0	0	0	0	0	0	0	0	0	0
hsa-miR-609	0	0	0	0	0	0	0	0	0	0	0	0	0	0	0	0	0	0	0	0	0	0	0
hsa-miR-610	0	36	13	0	0	24	0	0	0	0	13	0	0	0	0	0	0	0	0	0	0	0	0
hsa-miR-611	0	0	0	0	0	0	0	0	0	0	0	0	0	0	0	0	0	0	0	0	0	0	0
hsa-miR-612	0	0	0	0	0	0	0	0	0	0	0	0	0	0	0	0	0	0	0	0	0	0	0
hsa-miR-613	0	0	0	0	0	0	0	0	0	0	0	0	0	0	0	0	0	0	0	0	0	0	0
hsa-miR-614	0	0	0	0	0	0	0	0	0	0	0	0	0	0	0	0	0	0	0	0	0	0	0
hsa-miR-615-3p	30	9	0	0	0	0	9	0	2	9	6	0	3	1	27	0	5	0	8	2	0	0	0
hsa-miR-615-5p	5	0	0	0	0	0	0	0	0	0	6	0	0	0	0	0	0	0	2	0	0	0	0
hsa-miR-616-3p	8	0	0	0	17	42	0	0	0	0	0	0	0	0	0	0	2	0	0	3	13	0	0
hsa-miR-616-5p	104	34	72	0	47	845	25	0	8	6	4	0	14	0	37	9	17	135	5	11	154	5	4
hsa-miR-617	0	0	0	0	0	0	0	0	0	0	0	0	0	0	0	0	0	0	0	0	0	0	0
hsa-miR-618	4	1	4	0	0	1	1	0	0	0	0	0	0	0	0	0	0	0	0	0	0	0	0
hsa-miR-619	0	0	0	0	0	0	0	0	0	0	0	0	0	0	0	0	0	0	0	0	0	0	0
hsa-miR-620	0	0	0	0	0	0	0	0	0	0	0	0	0	0	0	0	0	0	0	0	0	0	0
hsa-miR-621	0	0	0	0	0	0	0	0	0	0	0	0	0	0	0	0	0	0	0	0	0	0	0
hsa-miR-622	0	0	0	0	0	0	0	0	0	0	0	0	0	0	0	0	0	0	0	0	0	0	0
hsa-miR-623	0	0	0	0	0	0	0	0	0	0	0	0	0	0	0	0	0	0	0	0	0	0	0
hsa-miR-624-3p	22	0	29	0	87	80	2	0	0	0	0	0	0	0	8	0	0	0	0	3	17	0	0
hsa-miR-624-5p	185	45	51	0	66	135	10	0	0	0	0	0	2	0	13	4	7	0	8	7	58	1	2
hsa-miR-625-3p	751	207	1251	2	1156	2701	198	2	178	56	29	1	72	0	711	246	800	2509	631	293	2425	78	114
hsa-miR-625-5p	32	18	123	0	304	165	15	0	9	1	8	0	2	0	42	24	128	246	25	66	245	8	9
hsa-miR-626	0	0	0	0	0	0	0	0	0	0	0	0	0	0	0	0	0	0	0	0	0	0	0
hsa-miR-627	307	142	76	0	260	295	41	105	3	1	35	4	11	0	29	18	19	0	31	11	277	9	8
hsa-miR-628-3p	109	3	15	0	71	60	6	0	1	0	0	0	1	0	5	2	24	26	1	7	0	0	1
hsa-miR-628-5p	187	0	13	68	0	383	19	0	9	0	0	3	1	0	8	16	6	7	12	10	61	6	2
hsa-miR-629-3p	34	0	36	0	34	84	1	0	27	2	6	0	2	0	9	9	17	0	13	8	128	0	7
hsa-miR-629-5p	303	50	224	0	142	242	24	115	5	0	40	2	1	0	7	12	20	46	8	8	116	3	4
hsa-miR-630	0	0	0	0	0	0	0	0	0	0	0	0	0	0	0	0	0	0	0	0	0	0	0
hsa-miR-631	0	0	0	0	0	0	0	0	0	0	0	0	0	0	0	0	0	0	0	0	0	0	0
hsa-miR-632	0	0	0	0	0	10	1	0	0	0	0	0	0	0	2	0	0	0	0	0	0	0	0
hsa-miR-633	0	0	0	0	0	0	0	0	0	0	0	0	0	0	0	0	0	0	0	0	0	0	0
hsa-miR-634	0	0	0	0	0	0	0	0	0	0	0	0	0	0	0	0	0	0	0	0	0	0	0
hsa-miR-635	0	0	0	0	0	0	0	0	0	0	0	0	0	0	0	0	0	0	0	0	0	0	0
hsa-miR-636	21	0	0	0	0	42	6	0	3	0	5	0	0	0	0	0	6	0	0	3	0	0	1
hsa-miR-637	0	0	0	0	0	0	0	0	0	0	0	0	0	0	0	0	0	0	0	0	0	0	0
hsa-miR-638	0	0	0	0	0	0	0	0	0	0	0	0	0	0	0	0	0	0	0	0	0	0	0
hsa-miR-639	0	0	0	0	0	0	0	0	0	0	0	0	0	0	0	0	0	0	0	0	0	0	0
hsa-miR-640	0	0	0	0	0	0	0	0	0	0	0	0	0	0	0	0	0	0	0	0	0	0	0
hsa-miR-641	23	4	55	0	79	213	2	0	0	0	0	0	0	0	13	0	0	0	7	1	21	0	1
hsa-miR-642a-3p	16	27	63	0	125	1014	19	0	41	7	0	0	3	0	16	6	29	185	0	9	18	3	3
hsa-miR-642a-5p	17	60	36	155	94	281	70	0	34	6	3	4	17	0	7	4	26	57	3	5	0	0	4
hsa-miR-642b-3p	15	5	44	0	115	919	12	0	30	5	0	0	3	0	8	4	26	123	0	9	18	3	3
hsa-miR-642b-5p	17	30	35	146	91	274	61	0	26	6	3	4	17	0	7	4	24	39	2	3	0	0	4
hsa-miR-643	52	0	32	0	0	15	3	0	1	0	0	0	0	0	0	0	4	1	2	2	25	0	0
hsa-miR-644a	0	0	0	0	0	0	0	0	0	0	0	0	0	0	0	0	0	0	0	0	0	0	0
hsa-miR-644b-3p	52	1	1	0	0	77	20	1	54	2	9	0	1	0	14	22	27	3	22	14	201	5	6
hsa-miR-644b-5p	9	0	0	0	0	27	7	0	0	0	0	0	0	0	1	3	7	23	1	2	0	0	0
hsa-miR-645	0	0	0	0	0	0	0	0	0	0	0	0	0	0	0	0	0	0	0	0	0	0	0
hsa-miR-646	0	0	0	0	0	0	0	0	0	0	0	0	0	0	0	0	0	0	0	0	0	0	0
hsa-miR-647	0	0	0	0	0	0	0	0	0	0	0	0	0	0	0	0	0	0	0	0	0	0	0
hsa-miR-648	0	0	0	0	0	0	0	0	0	0	0	0	0	0	0	0	0	0	0	0	0	0	0
hsa-miR-649	0	0	0	0	0	0	0	0	0	0	0	0	0	0	0	0	0	0	0	0	0	0	0
hsa-miR-650	4	0	0	0	0	16	0	0	0	0	6	0	0	0	0	0	0	0	0	0	0	0	0
hsa-miR-651	116	52	26	29	0	0	3	0	0	0	0	1	0	0	9	0	6	0	1	1	0	0	0
hsa-miR-652-3p	2893	348	491	122	1059	20731	439	182	152	58	53	0	46	0	1054	85	377	403	172	181	528	38	64
hsa-miR-652-5p	556	184	267	181	197	7563	194	127	23	0	25	25	20	0	691	56	198	12	57	94	184	19	58
hsa-miR-653	3	0	0	0	0	29	3	0	0	0	0	0	0	0	0	0	0	37	0	0	0	0	0
hsa-miR-654-3p	69	28	21	0	185	501	28	0	31	17	1	0	18	0	35	0	8	102	7	5	0	0	0
hsa-miR-654-5p	13	0	0	0	0	129	4	0	0	2	2	0	0	0	0	0	0	35	2	0	0	0	0
hsa-miR-655	7	38	0	0	65	2	5	0	0	1	0	0	0	0	3	0	0	0	0	0	0	0	0
hsa-miR-656	9	0	0	0	4	44	0	0	1	1	0	0	0	0	11	0	0	0	0	0	0	0	0
hsa-miR-657	0	0	0	0	0	0	0	0	0	0	0	0	0	0	0	0	0	0	0	0	0	0	0
hsa-miR-658	0	0	0	0	0	9	2	0	0	0	0	0	0	0	0	0	0	0	0	0	0	0	0
hsa-miR-659-3p	8	0	0	0	0	41	0	0	0	0	0	0	1	0	0	0	0	0	0	0	0	0	0
hsa-miR-659-5p	34	30	1	0	0	15	0	0	0	0	0	2	5	0	13	0	0	1	2	0	9	0	1
hsa-miR-660-3p	1127	58	269	77	213	2261	85	0	26	3	31	3	13	1	66	4	73	164	46	31	71	3	3
hsa-miR-660-5p	21981	979	3088	637	3225	32222	533	497	348	75	29	15	65	4	886	218	1007	1160	475	446	1915	83	174
hsa-miR-661	0	0	0	0	0	0	0	0	0	0	0	0	0	0	0	0	0	0	0	0	0	0	0
hsa-miR-662	0	0	0	0	0	0	0	0	0	0	0	0	0	0	0	0	0	0	0	0	0	0	0
hsa-miR-663a	8	0	0	0	0	21	0	0	0	0	0	0	1	26	35	11	0	72	3	0	33	9	0
hsa-miR-663b	6	0	0	1	0	55	22	0	0	0	65	12	9	15	8	2	0	0	0	0	0	0	1
hsa-miR-664-3p	669	200	269	87	234	1302	166	155	244	17	1	0	4	0	59	79	260	106	175	126	1489	25	38
hsa-miR-664-5p	52	0	22	0	26	1766	192	0	66	5	14	31	6	0	79	41	7	81	39	22	302	24	17
hsa-miR-665	45	0	3	0	0	319	16	1	2	2	5	6	1	0	58	1	7	11	0	3	0	0	0
hsa-miR-668	0	0	0	0	0	5	0	0	0	1	0	0	0	0	0	0	0	0	0	0	0	0	0
hsa-miR-670	0	0	0	0	0	8	0	0	0	0	0	0	0	0	0	0	0	0	0	0	0	0	0
hsa-miR-671-3p	240	20	10	0	27	550	40	0	47	16	15	0	12	0	16	1	1	11	41	5	112	1	4
hsa-miR-671-5p	1251	70	412	1	406	3048	101	4	8	5	275	228	16	62	373	1885	73	11	19	55	233	2268	12
hsa-miR-675-3p	4	34	0	0	42	41	0	0	0	0	0	0	5	0	3	0	0	0	0	0	0	0	0
hsa-miR-675-5p	0	0	12	0	0	0	6	0	0	0	1	7	7	1	7	0	0	1	0	0	0	0	0
hsa-miR-676-3p	9	0	0	0	0	2	0	0	3	0	0	0	0	0	0	0	0	0	0	0	0	0	0
hsa-miR-676-5p	0	0	0	0	0	0	0	0	0	0	0	0	0	0	0	0	0	0	0	0	0	0	0
hsa-miR-708-3p	915	0	3	0	297	2	16	0	2	2	0	0	0	0	24	3	12	244	7	3	0	0	0
hsa-miR-708-5p	2248	262	169	405	299	5814	71	15	56	6	6	8	9	2	1241	34	83	147	7	34	81	17	11
hsa-miR-711	0	0	0	0	0	0	0	0	0	0	0	0	0	0	0	0	0	0	0	0	0	0	0
hsa-miR-7-1-3p	2484	1108	1621	475	2938	12131	737	15	115	12	8	10	40	2	698	298	1393	786	144	596	1542	110	133
hsa-miR-718	0	0	0	0	0	0	0	0	0	0	0	0	0	0	0	0	0	0	0	0	0	0	0
hsa-miR-720	4060	911	1221	168	1688	2330	762	409	710	375	961	69	287	22	151	531	988	2188	591	1423	8291	201	825
hsa-miR-7-2-3p	15	0	15	0	1	74	8	0	0	0	0	0	0	0	64	0	2	38	12	5	9	0	1
hsa-miR-744-3p	85	44	26	0	0	222	79	0	3	0	1	0	1	0	47	1	10	8	21	5	45	0	0
hsa-miR-744-5p	1097	263	144	125	243	4256	578	0	180	113	1	4	32	1	418	54	44	212	111	84	586	17	58
hsa-miR-758	29	0	0	0	49	26	0	0	0	0	0	0	0	0	9	0	0	0	2	0	0	0	0
hsa-miR-759	0	0	0	0	0	0	0	0	0	0	0	0	0	0	0	0	0	0	0	0	0	0	0
hsa-miR-7-5p	4198	1134	2313	330	3816	5927	398	146	16	4	57	3	37	1	578	144	411	159	18	222	808	61	32
hsa-miR-760	64	0	0	0	0	6	7	0	11	0	4	0	3	2	2	1	2	0	0	2	15	0	2
hsa-miR-761	0	0	0	0	0	0	0	0	0	0	0	0	0	0	0	0	0	0	0	0	0	0	0
hsa-miR-762	0	11	0	0	1	0	0	0	0	0	5	0	0	0	2	0	0	0	0	0	0	0	0
hsa-miR-764	0	0	0	0	0	0	0	0	0	0	0	0	0	0	0	0	0	0	0	0	0	0	0
hsa-miR-765	0	1	0	0	0	10	8	0	0	0	3	15	0	1	0	4	0	0	0	0	0	8	0
hsa-miR-766-3p	4726	341	932	3	809	12345	615	294	888	291	42	0	61	4	717	194	789	278	590	493	2463	60	272
hsa-miR-766-5p	80	18	18	0	0	116	3	0	3	2	42	6	0	2	13	1	2	0	2	0	12	2	1
hsa-miR-767-3p	0	0	0	0	0	0	0	0	0	0	0	0	0	0	0	0	0	0	0	0	0	0	0
hsa-miR-767-5p	0	0	0	0	0	0	3	0	0	1	0	0	0	0	0	0	1	0	1	0	0	0	0
hsa-miR-769-3p	491	0	60	0	1	368	31	113	9	1	85	27	15	2	48	2	10	21	2	4	22	5	3
hsa-miR-769-5p	3091	69	526	107	513	2639	312	0	18	4	378	295	38	13	415	14	38	171	35	15	118	10	3
hsa-miR-770-5p	7	0	0	0	0	5	0	0	0	0	0	0	0	0	0	0	0	0	0	0	0	0	0
hsa-miR-802	0	0	0	0	0	0	0	0	0	0	0	0	0	0	0	0	0	0	0	0	0	0	0
hsa-miR-873-3p	0	0	0	0	0	0	1	0	0	1	0	0	0	0	0	0	0	0	0	0	0	0	0
hsa-miR-873-5p	5	0	24	0	0	0	7	0	3	0	0	0	0	0	1	0	1	0	0	0	0	0	1
hsa-miR-874	9431	262	621	14	659	9015	2587	4	1123	136	1600	1079	176	61	533	53	374	416	248	150	597	32	59
hsa-miR-875-3p	0	0	0	0	0	0	0	0	0	0	0	0	0	0	0	0	0	0	0	0	0	0	0
hsa-miR-875-5p	0	0	2	0	0	0	0	0	0	0	0	0	0	0	0	0	0	0	0	0	0	0	0
hsa-miR-876-3p	0	0	0	0	0	0	0	0	0	0	0	0	0	0	0	0	0	0	0	0	0	0	0
hsa-miR-876-5p	0	0	1	0	0	0	0	0	0	0	0	0	0	0	8	0	0	0	0	0	0	0	0
hsa-miR-877-3p	6	0	0	0	0	7	11	9	0	2	1	0	0	0	3	5	6	0	1	4	0	0	1
hsa-miR-877-5p	220	96	30	1	84	1851	58	6	22	17	4	0	6	0	73	8	53	77	27	26	228	5	26
hsa-miR-885-3p	0	0	0	0	0	50	0	0	0	0	0	0	0	0	0	0	0	0	0	0	0	0	0
hsa-miR-885-5p	1	0	0	0	0	6	0	0	1	2	0	0	0	0	0	0	0	22	4	0	0	0	0
hsa-miR-887	89	12	40	0	148	1321	1159	0	6	2	120	33	15	6	85	8	0	49	10	0	0	4	0
hsa-miR-888-3p	0	0	0	0	0	0	0	0	0	0	0	0	0	0	0	0	0	0	0	0	0	0	0
hsa-miR-888-5p	0	0	0	0	0	0	0	0	0	0	0	0	0	0	0	0	0	0	0	0	0	0	0
hsa-miR-889	4	0	0	0	0	13	0	0	0	0	0	0	0	0	0	0	0	0	0	0	0	0	0
hsa-miR-890	0	0	0	0	0	0	0	0	0	0	0	0	0	0	0	0	0	0	0	0	0	0	0
hsa-miR-891a	1	0	0	0	0	0	0	0	0	0	0	0	4	0	0	0	0	0	0	0	0	0	0
hsa-miR-891b	0	0	0	0	0	0	0	0	0	0	0	0	0	0	0	0	0	0	0	0	0	0	0
hsa-miR-892a	0	0	0	0	0	0	0	0	0	0	0	0	0	0	0	0	0	0	0	0	0	0	0
hsa-miR-892b	0	0	0	0	0	0	0	0	0	0	0	0	0	0	0	0	0	0	0	0	0	0	0
hsa-miR-920	0	0	0	0	0	0	0	0	0	0	0	0	0	0	0	0	0	0	0	0	0	0	0
hsa-miR-921	1	0	0	0	0	0	0	0	0	0	0	0	0	0	0	0	0	0	0	0	0	0	0
hsa-miR-922	0	0	0	0	0	0	0	0	0	0	0	0	0	0	0	0	0	0	0	0	0	0	0
hsa-miR-924	0	0	0	0	0	0	0	0	0	0	0	0	0	0	0	0	0	0	0	0	0	0	0
hsa-miR-92a-1-5p	566	253	264	71	701	7070	24	2	19	30	215	9	49	0	336	46	230	1099	131	102	500	16	24
hsa-miR-92a-2-5p	16	0	30	0	0	0	0	0	0	1	0	0	0	0	0	2	23	0	1	6	65	1	0
hsa-miR-92a-3p	28668	7725	14798	2092	19611	155876	4720	1688	3428	2070	1347	96	1843	24	23592	3355	8071	20474	12975	5230	40257	1182	2116
hsa-miR-92b-3p	845	328	711	203	491	617	90	1	223	68	8	4	51	0	115	28	197	151	162	95	262	10	21
hsa-miR-92b-5p	14	1	23	0	0	61	10	0	18	5	0	0	0	0	0	9	6	33	3	3	0	17	2
hsa-miR-933	0	0	0	0	0	0	0	0	0	0	0	0	0	0	0	0	0	0	0	0	0	0	0
hsa-miR-93-3p	337	64	91	91	0	1694	116	8	38	24	33	5	14	0	156	18	55	276	113	35	134	14	16
hsa-miR-934	0	0	0	0	0	0	0	0	0	0	0	0	0	0	0	0	0	0	0	0	0	0	0
hsa-miR-935	36	0	0	0	0	166	3	0	2	5	0	0	0	0	14	0	0	0	9	0	0	0	2
hsa-miR-93-5p	74490	6989	15357	6987	14216	101173	5285	1595	1114	510	552	113	783	7	19783	1714	4719	7571	5282	2440	7954	577	923
hsa-miR-936	0	0	0	0	0	0	0	0	0	0	0	0	0	0	0	0	0	0	1	0	0	0	0
hsa-miR-937	6	0	0	0	0	0	6	0	0	0	4	0	0	0	0	0	1	0	0	0	0	0	0
hsa-miR-938	18	0	0	0	0	0	0	0	0	0	0	0	0	0	0	0	0	0	0	0	0	0	0
hsa-miR-939	6	0	13	0	0	15	4	0	0	0	3	13	0	5	0	0	0	0	0	0	0	0	0
hsa-miR-9-3p	446	18	70	435	208	426	52	99	0	0	1	5	0	0	2	5	63	12	0	14	0	1	0
hsa-miR-940	267	54	6	0	99	632	14	0	24	12	0	0	0	0	80	4	2	0	11	11	37	0	12
hsa-miR-941	454	327	569	190	1049	5455	609	1	407	153	113	2	71	0	439	47	277	1125	330	102	723	15	55
hsa-miR-942	59	33	17	65	69	20	0	0	2	0	1	0	0	0	0	1	4	0	3	1	21	0	0
hsa-miR-943	7	0	0	0	0	0	0	0	0	0	0	0	0	0	3	0	0	0	3	0	22	0	0
hsa-miR-944	42	0	68	0	59	91	0	0	3	0	0	0	1	0	3	0	0	1	0	0	0	0	0
hsa-miR-95	65	0	17	0	75	332	5	107	13	0	0	0	9	0	48	11	11	0	43	5	32	3	6
hsa-miR-9-5p	2114	183	117	660	288	1152	459	208	12	2	2	7	17	2	70	3	139	140	1	43	67	1	0
hsa-miR-96-3p	115	24	38	111	183	93	0	0	0	0	1	1	0	1	9	0	0	0	0	0	0	0	0
hsa-miR-96-5p	2551	119	591	2	1183	5963	278	373	5	4	46	0	72	2	328	4	169	199	6	78	2	3	4
hsa-miR-98	2956	302	305	224	979	5576	607	108	17	6	21	21	51	1	714	28	100	529	43	69	141	12	19
hsa-miR-99a-3p	181	52	53	279	27	932	13	0	13	4	0	4	3	0	40	0	0	6	6	0	0	0	0
hsa-miR-99a-5p	18704	4472	4827	3412	6361	77881	4875	5125	7593	3008	382	119	727	6	10400	102	1124	6946	1050	392	173	42	17
hsa-miR-99b-3p	40	28	34	1	71	2367	59	0	16	3	12	0	2	1	58	0	4	0	14	1	0	0	0
hsa-miR-99b-5p	2946	3074	1943	1229	2231	63283	3217	896	3247	867	138	32	738	5	2477	35	1793	3707	592	582	44	11	8

## Sheet: Precursor-miRNA
precursors	E1	E2	E3	E6	E7	Q71	Q72	Q73	Q74	Q76	Q77	Q78	Q80	Q81	Q82	Q83	Q84	Q85	Q86	Q87	Q88	Q89	Q90
hsa-let-7a-1	309801	34242	58130	20434	105507	324747	18813	20688	4004	912	684	592	3647	55	51850	5916	10884	39051	17048	6900	39966	2407	2797
hsa-let-7a-2	309096	33985	57716	20332	104579	323949	18785	20606	3990	910	679	588	3620	55	51635	5909	10822	38956	17022	6872	39851	2404	2790
hsa-let-7a-3	309693	34248	58098	20433	105335	324468	18810	20644	3999	912	685	592	3639	55	51803	5916	10882	39062	17033	6899	39988	2406	2797
hsa-let-7b	36824	6928	11791	2649	15632	83520	4205	7161	3406	883	245	183	956	9	11284	845	3370	9397	9722	1583	3801	556	326
hsa-let-7c	208665	24946	45359	13284	71054	255845	13554	17941	5019	1270	578	540	3019	36	38871	3266	8756	33055	20474	4804	20024	1489	1465
hsa-let-7d	31735	4659	6497	1737	10503	46212	1502	1435	834	260	83	48	267	5	7151	1040	1917	4762	1361	1273	6277	381	544
hsa-let-7e	177931	20550	36470	12362	63575	217653	11846	12872	2690	597	391	414	2383	34	31991	2711	6493	26749	13314	3734	17758	1101	1227
hsa-let-7f-1	293666	29723	52399	17188	95453	281449	16692	16889	3339	727	621	502	3301	49	47422	5875	9934	34413	15053	6582	39613	2378	2761
hsa-let-7f-2	296000	30347	53133	17299	96736	284258	16780	17141	3348	734	621	507	3307	48	47854	5864	10037	34879	15241	6604	39465	2383	2765
hsa-let-7g	88469	8294	15222	6022	22460	158892	10190	3677	2175	324	324	279	1343	18	24620	5221	3863	7708	3561	4853	40797	2015	3711
hsa-let-7i	44220	6030	12579	2095	19453	121096	8503	2029	631	253	1249	203	1425	17	11351	1406	2367	7565	1370	1769	7355	627	903
hsa-mir-100	19050	4715	4927	3933	5859	74287	6576	4303	6921	2396	364	101	733	7	12662	78	1345	8044	1064	473	73	40	18
hsa-mir-101-1	114321	17395	50446	15388	87702	116524	6279	10477	739	115	275	239	1418	20	18545	5750	5046	5998	1793	3942	21479	1944	1996
hsa-mir-101-2	114196	17233	50355	15397	87886	116198	6243	10462	735	113	277	239	1406	19	18537	5743	5050	5999	1779	3937	21475	1942	2003
hsa-mir-103a-1	441991	70933	92826	36837	108545	2341801	64591	8593	28136	7625	1473	1041	13161	131	142290	11107	47513	97684	30590	24520	136544	4075	12763
hsa-mir-103a-2	444424	71125	93207	37055	109245	2344069	64789	8593	28158	7634	1483	1052	13202	132	142524	11125	47629	97895	30665	24579	136750	4085	12774
hsa-mir-103b-1	0	0	0	0	0	0	0	0	0	0	0	0	0	0	0	0	0	0	0	0	0	0	0
hsa-mir-103b-2	0	0	0	0	0	0	0	0	0	0	0	0	0	0	0	0	0	0	0	0	0	0	0
hsa-mir-105-1	0	0	0	0	0	0	0	0	0	0	0	0	0	0	0	0	0	0	0	0	0	0	0
hsa-mir-105-2	0	0	0	0	0	0	0	0	0	0	0	0	0	0	0	0	0	0	0	0	0	0	0
hsa-mir-106a	64776	19161	59339	5924	51630	381561	5552	2266	391	262	823	126	2065	17	49772	2741	10315	21268	5085	4968	23252	964	1624
hsa-mir-106b	36818	6431	13565	4638	21060	24789	4582	2119	648	264	619	96	753	3	5062	718	3187	4082	1947	1526	4910	264	457
hsa-mir-107	376030	60919	77640	30926	92508	2000302	54930	5968	24307	5714	1210	859	11148	111	120179	8847	41169	82012	25697	20284	118376	3266	9975
hsa-mir-10a	4359	1173	2222	878	5428	15550	1993	614	1514	248	69	50	184	0	1251	20	913	1904	500	303	35	16	4
hsa-mir-10b	4611	1318	2239	968	5468	16962	2062	737	1671	282	76	29	212	0	1381	25	960	2284	592	311	29	16	4
hsa-mir-1-1	61	13	58	0	51	0	3	2	3	0	0	0	6	0	37	3	0	0	2	0	4	1	0
hsa-mir-1178	0	0	0	0	0	0	0	0	0	0	0	0	0	0	0	0	0	0	0	0	0	0	0
hsa-mir-1179	27	1	0	0	0	0	1	0	0	0	0	0	0	0	0	1	1	0	0	5	0	0	2
hsa-mir-1180	44	0	7	0	0	3	1	0	5	0	9	0	0	0	0	5	4	0	4	4	0	1	0
hsa-mir-1181	0	0	11	0	0	0	1	0	1	7	0	0	0	0	0	0	0	0	0	0	0	0	0
hsa-mir-1182	0	0	0	0	0	0	0	0	0	0	0	0	0	0	0	0	0	0	0	0	0	0	0
hsa-mir-1183	0	0	0	0	0	0	0	0	0	0	0	0	0	0	0	0	0	0	0	0	0	0	0
hsa-mir-1184-1	0	0	0	0	0	0	0	0	0	0	0	0	0	0	0	0	0	0	0	0	0	0	0
hsa-mir-1184-2	0	0	0	0	0	0	0	0	0	0	0	0	0	0	0	0	0	0	0	0	0	0	0
hsa-mir-1184-3	0	0	0	0	0	0	0	0	0	0	0	0	0	0	0	0	0	0	0	0	0	0	0
hsa-mir-1185-1	74	23	26	20	206	224	2	0	0	0	6	1	0	0	51	4	0	0	0	0	0	2	0
hsa-mir-1185-2	73	23	26	20	201	212	2	0	0	0	6	1	0	0	50	4	0	0	0	0	0	2	0
hsa-mir-1193	0	0	0	0	0	0	0	0	0	0	0	0	0	0	0	0	0	0	0	0	0	0	0
hsa-mir-1197	28	32	0	0	0	0	0	0	0	0	0	0	0	0	0	0	0	0	0	0	0	0	0
hsa-mir-1-2	61	13	58	0	51	0	3	2	3	0	0	0	6	0	37	3	0	0	2	0	4	1	0
hsa-mir-1200	0	0	0	0	0	0	0	0	0	0	0	0	0	0	0	0	0	0	0	0	0	0	0
hsa-mir-1202	0	0	0	0	0	0	0	0	0	0	0	0	0	0	0	0	0	0	0	0	0	0	0
hsa-mir-1203	0	0	0	0	0	0	0	0	0	0	0	0	0	0	0	0	0	0	0	0	0	0	0
hsa-mir-1204	0	0	0	0	0	0	0	0	0	0	0	0	0	0	0	0	0	0	0	0	0	0	0
hsa-mir-1205	0	0	0	0	0	0	0	0	0	0	0	0	0	0	0	0	0	0	0	0	0	0	0
hsa-mir-1206	0	0	0	0	0	0	0	0	0	0	0	0	0	0	0	0	0	0	0	0	0	0	0
hsa-mir-1207	1	0	0	0	0	0	0	0	0	0	0	0	0	0	0	0	0	0	0	0	0	0	0
hsa-mir-1208	0	0	0	0	0	0	0	0	0	0	0	0	0	0	0	0	0	0	0	0	0	0	0
hsa-mir-122	6	0	0	0	0	0	0	0	0	4	0	0	0	0	1	10	2	23	3	2	0	1	4
hsa-mir-1224	1	0	0	0	0	0	0	0	0	0	0	0	0	0	4	0	0	0	0	0	0	0	0
hsa-mir-1225	1	0	0	0	0	0	0	0	0	0	0	0	0	0	0	0	0	0	0	0	0	0	0
hsa-mir-1226	40	0	0	33	0	49	18	0	5	0	5	0	1	0	4	0	22	0	0	8	0	0	1
hsa-mir-1227	0	0	0	0	0	0	0	0	0	0	0	0	0	0	0	0	0	3	1	0	0	0	1
hsa-mir-1228	25	16	0	0	23	339	30	0	8	1	6	0	0	1	0	0	0	0	0	0	0	0	0
hsa-mir-1229	9	0	0	0	0	0	1	0	0	0	0	0	0	0	2	0	0	0	0	1	0	0	0
hsa-mir-1231	0	0	0	0	0	0	0	0	0	0	0	0	0	0	0	0	0	0	0	0	0	0	0
hsa-mir-1233-1	8	0	0	0	0	0	0	0	0	0	0	0	0	0	0	0	0	0	0	0	17	0	0
hsa-mir-1233-2	8	0	0	0	0	0	0	0	0	0	0	0	0	0	0	0	0	0	0	0	17	0	0
hsa-mir-1234	0	0	0	0	0	32	3	0	0	2	0	0	0	0	9	0	1	0	0	3	39	0	3
hsa-mir-1236	0	0	0	0	0	0	0	0	0	0	0	0	0	0	0	0	0	0	0	0	0	0	0
hsa-mir-1237	0	0	0	0	1	0	0	0	3	0	0	0	0	0	0	0	0	0	0	0	0	0	0
hsa-mir-1238	0	0	0	0	0	0	0	0	0	0	0	0	0	0	0	0	0	0	0	0	0	0	0
hsa-mir-124-1	64	0	16	19	0	12	1	0	0	0	0	1	0	0	12	0	1	0	0	1	0	0	0
hsa-mir-124-2	64	0	16	19	0	12	1	0	0	0	0	1	0	0	12	0	1	0	0	1	0	0	0
hsa-mir-1243	0	0	0	0	0	0	1	0	0	0	0	0	0	0	0	0	0	0	0	0	0	0	0
hsa-mir-124-3	64	0	16	19	0	12	1	0	0	0	0	1	0	0	12	0	1	0	0	1	0	0	0
hsa-mir-1244-1	0	0	0	0	0	0	0	0	0	0	0	0	0	0	0	0	0	0	0	0	0	0	0
hsa-mir-1244-2	0	0	0	0	0	0	0	0	0	0	0	0	0	0	0	0	0	0	0	0	0	0	0
hsa-mir-1244-3	0	0	0	0	0	0	0	0	0	0	0	0	0	0	0	0	0	0	0	0	0	0	0
hsa-mir-1245a	0	0	0	0	0	0	0	0	0	0	0	0	0	0	0	0	0	0	0	0	0	0	0
hsa-mir-1245b	0	0	0	0	0	0	0	0	0	0	0	0	0	0	0	0	0	0	0	0	0	0	0
hsa-mir-1246	59	231	6	0	1	17	0	0	0	0	2	1	7	0	3	25	15	0	4	16	541	8	38
hsa-mir-1247	197	66	29	0	154	982	77	111	93	147	175	4	31	2	88	0	5	59	14	5	0	0	0
hsa-mir-1248	482	56	15	0	19	227	85	8	11	0	1	5	40	2	5489	30	52	60	43	20	248	11	20
hsa-mir-1249	445	112	98	22	64	980	158	76	75	79	46	10	43	4	121	2	16	40	23	16	33	1	7
hsa-mir-1250	0	0	0	0	0	0	0	0	0	0	1	0	0	0	23	0	0	0	0	0	0	0	0
hsa-mir-1251	0	0	0	0	0	0	0	0	0	0	0	0	0	0	0	0	0	0	0	0	0	0	0
hsa-mir-1252	0	0	0	0	0	0	0	0	0	0	0	0	0	0	0	0	0	0	0	0	0	0	0
hsa-mir-1253	0	0	0	0	0	0	0	0	0	0	0	0	0	0	0	0	0	0	0	0	0	0	0
hsa-mir-1254-1	18	0	18	0	1	171	15	1	5	7	7	6	1	3	1	8	48	41	32	11	56	2	2
hsa-mir-1254-2	17	0	18	0	1	171	15	1	5	7	7	6	1	3	1	8	48	41	32	11	56	2	2
hsa-mir-1255a	0	0	8	0	0	6	0	0	2	0	0	0	0	0	2	6	0	0	0	0	0	0	2
hsa-mir-1255b-1	0	0	0	0	0	0	0	0	0	0	3	0	0	0	1	0	0	0	1	0	0	0	0
hsa-mir-1255b-2	0	0	0	0	0	0	0	0	0	0	3	0	0	0	1	0	0	0	1	0	0	0	0
hsa-mir-1256	20	0	0	0	0	159	7	0	1	1	0	0	0	0	4	6	0	0	1	0	25	2	1
hsa-mir-1257	0	0	0	0	0	0	0	0	0	0	0	0	0	0	0	0	0	0	0	0	0	0	0
hsa-mir-1258	5	0	0	0	0	0	0	0	0	0	0	0	0	0	0	0	0	0	0	0	0	0	0
hsa-mir-125a	14409	5883	4548	2110	7284	112919	29007	3111	16580	2852	7957	1846	3922	36	5831	139	3607	6681	3481	1323	243	73	53
hsa-mir-125b-1	58152	14096	15574	10585	23516	135668	55908	17449	32220	7465	17831	2516	7020	26	11536	173	3972	16074	5850	1364	156	107	33
hsa-mir-125b-2	58127	14138	15588	10585	23568	135676	55910	17447	32230	7465	17849	2516	7038	26	11541	173	3961	16065	5849	1360	157	107	33
hsa-mir-126	92220	22866	63415	21464	131778	279942	22429	9192	11291	1151	1279	768	5893	30	41621	235	8671	38183	6975	3114	1015	218	64
hsa-mir-1260a	23050	5530	6926	1281	10818	10930	2104	1662	7346	2276	355	76	536	13	1204	1543	2920	2771	3177	3179	20884	582	1924
hsa-mir-1260b	23050	5519	6914	1292	10804	10947	2060	1624	7311	2272	354	83	536	13	1160	1548	2926	2768	3189	3203	20984	582	1936
hsa-mir-1261	0	0	0	0	0	0	0	0	0	0	0	0	0	0	0	0	0	0	0	0	0	0	0
hsa-mir-1262	0	0	0	0	0	0	0	0	0	0	0	0	0	0	0	0	0	0	0	0	0	0	0
hsa-mir-1263	0	0	0	0	0	0	0	0	0	0	0	0	0	0	0	0	0	0	0	0	0	0	0
hsa-mir-1264	0	0	0	0	0	0	3	0	0	0	0	0	0	0	0	0	0	0	0	0	0	0	0
hsa-mir-1265	0	0	0	0	0	0	0	0	0	0	0	0	0	0	0	0	0	0	0	0	0	0	0
hsa-mir-1266	1	0	0	0	0	0	0	0	0	0	0	0	0	0	0	0	0	0	0	0	0	0	0
hsa-mir-1267	0	0	0	0	0	0	2	0	0	0	0	0	0	0	0	0	0	0	0	0	0	0	0
hsa-mir-1268a	140	0	37	0	1	36	8	0	0	3	31	3	2	10	5	46	25	0	6	15	16	39	1
hsa-mir-1268b	536	0	100	12	82	151	54	0	14	6	142	64	12	50	12	231	30	4	14	36	74	275	6
hsa-mir-1269a	0	0	0	0	0	264	0	0	0	0	0	7	0	0	0	0	0	0	0	0	0	0	0
hsa-mir-1269b	0	0	0	0	0	151	0	0	0	0	0	7	0	0	0	0	0	0	0	0	0	0	0
hsa-mir-127	268	155	28	82	77	1849	160	322	17	8	350	58	18	2	175	0	0	40	13	0	0	0	0
hsa-mir-1270-1	147	4	17	0	0	974	6	0	3	0	10	0	7	0	18	0	0	7	6	2	0	0	1
hsa-mir-1270-2	147	4	17	0	0	974	6	0	3	0	10	0	7	0	18	0	0	7	6	2	0	0	1
hsa-mir-1271	585	52	80	44	61	603	106	139	79	8	19	0	38	0	114	38	69	94	34	73	850	15	71
hsa-mir-1272	0	0	0	0	0	0	0	0	0	0	0	0	0	0	0	0	0	0	0	0	0	0	0
hsa-mir-1273a	20	4	4	0	0	21	6	0	0	2	0	0	0	0	2	0	6	81	0	0	1	1	0
hsa-mir-1273c	4	0	5	0	0	221	7	0	2	0	2	0	0	0	0	3	1	0	0	3	43	0	7
hsa-mir-1273d	35	0	0	0	53	43	1	0	1	0	0	0	2	0	12	0	7	0	2	0	0	0	0
hsa-mir-1273e	4	0	3	0	0	25	4	0	0	1	0	0	0	0	1	0	0	0	0	0	0	0	0
hsa-mir-1273f	33	2	2	0	0	121	1	0	0	0	0	0	0	1	25	5	0	62	0	0	0	3	0
hsa-mir-1273g	136	24	72	0	95	84	18	0	2	9	4	1	1	2	43	2	1	34	6	1	0	0	6
hsa-mir-1275	560	48	54	1	58	1101	106	85	89	84	1070	1050	81	43	211	1159	57	206	91	137	363	1333	74
hsa-mir-1276	0	0	0	0	0	2	0	0	0	0	0	0	0	0	0	0	0	0	0	0	0	0	0
hsa-mir-1277	1151	115	735	93	1225	104	15	85	0	0	6	1	5	0	77	10	15	7	1	6	85	2	0
hsa-mir-1278	0	0	0	0	0	21	0	0	0	0	0	0	0	0	0	0	0	0	0	0	0	0	0
hsa-mir-1279	0	0	0	0	0	0	0	0	0	0	0	0	0	0	0	0	0	0	0	0	0	0	0
hsa-mir-1280	2852	555	1135	135	1234	794	300	409	670	302	64	4	88	1	194	178	320	143	279	347	1854	44	239
hsa-mir-1281	0	0	0	0	0	0	0	0	0	1	0	0	0	0	0	0	0	0	0	0	0	0	0
hsa-mir-128-1	7389	268	787	856	1665	2121	368	290	94	21	17	12	104	0	1341	144	605	1543	274	348	673	58	119
hsa-mir-1282	0	0	0	0	0	0	0	0	0	0	0	0	0	0	0	0	0	2	0	0	0	0	0
hsa-mir-128-2	7267	261	728	855	1578	2044	350	274	93	21	17	12	100	0	1265	144	599	1471	256	347	670	58	119
hsa-mir-1283-1	0	0	0	0	0	0	0	0	0	0	0	0	0	0	0	0	0	0	0	0	0	0	0
hsa-mir-1283-2	0	0	0	0	0	0	0	0	0	0	0	0	0	0	0	0	0	0	0	0	0	0	0
hsa-mir-1284	32	0	0	0	0	0	0	0	0	0	0	0	1	0	19	0	0	0	0	0	0	0	0
hsa-mir-1285-1	252	34	69	104	1	255	73	0	26	7	8	1	16	1	36	14	22	25	29	16	201	7	5
hsa-mir-1285-2	214	34	56	14	1	133	63	0	23	7	8	1	16	0	37	14	21	23	26	14	201	7	5
hsa-mir-1286	0	0	0	0	0	25	1	0	0	0	0	0	0	0	0	0	0	0	0	0	0	0	0
hsa-mir-1287	196	0	21	0	0	60	17	0	3	1	3	0	12	0	28	3	26	0	7	12	17	0	0
hsa-mir-1288	0	0	0	0	0	3	1	0	0	0	3	0	0	0	0	0	0	0	0	0	0	0	0
hsa-mir-1289-1	0	0	0	0	0	0	0	0	0	0	0	0	0	0	0	0	0	0	0	0	0	0	0
hsa-mir-1289-2	0	0	0	0	0	0	0	0	0	0	0	0	0	0	0	0	0	0	0	0	0	0	0
hsa-mir-1290	74	189	6	0	46	18	1	0	1	3	1	0	4	0	6	21	22	0	1	19	300	8	24
hsa-mir-1291	28	0	0	1	0	206	11	0	3	0	7	21	0	1	124	1	4	0	7	6	39	2	3
hsa-mir-129-1	654	1	32	14	74	9981	13103	400	39	5	28	0	16	0	37	7	10	184	5	6	29	1	2
hsa-mir-1292	75	0	18	0	0	195	12	0	5	13	17	0	4	0	5	5	14	0	4	12	34	2	3
hsa-mir-129-2	676	1	30	14	69	10788	14883	406	37	5	27	0	16	0	35	7	11	171	5	6	35	1	3
hsa-mir-1293	0	0	0	0	0	67	0	0	0	0	0	0	0	0	0	0	0	0	0	0	0	0	0
hsa-mir-1294	0	0	0	0	0	21	0	0	0	0	0	0	0	0	0	0	0	0	4	0	0	0	0
hsa-mir-1295a	97	0	70	0	7	9	0	0	5	3	0	0	0	0	61	2	20	37	6	9	56	2	0
hsa-mir-1295b	0	0	0	0	0	0	0	0	0	0	0	0	0	0	0	0	0	0	0	0	0	0	0
hsa-mir-1296	89	1	43	0	120	348	40	0	3	5	4	0	5	0	23	0	30	13	11	14	17	0	0
hsa-mir-1297	0	0	0	0	0	0	0	0	0	0	0	0	0	0	0	0	0	0	0	0	0	0	0
hsa-mir-1298	0	0	0	0	0	0	0	0	0	0	0	0	0	0	0	0	0	0	0	0	0	0	0
hsa-mir-1299	2	0	0	0	0	4	0	0	0	0	0	0	0	1	1	0	0	0	4	0	0	0	0
hsa-mir-1301	664	32	117	1	15	1225	213	0	30	10	9	0	7	0	77	4	47	55	53	29	70	0	10
hsa-mir-1302-1	1	0	0	0	0	0	0	0	0	0	0	0	0	0	0	0	0	0	0	0	0	0	0
hsa-mir-1302-10	1	0	0	0	0	0	0	0	0	0	0	0	0	0	0	0	0	0	0	0	0	0	0
hsa-mir-1302-11	1	0	0	0	0	0	0	0	0	0	0	0	0	0	0	0	0	0	0	0	0	0	0
hsa-mir-1302-2	1	0	0	0	0	0	0	0	0	0	0	0	0	0	0	0	0	0	0	0	0	0	0
hsa-mir-1302-3	1	0	0	0	0	0	0	0	0	0	0	0	0	0	0	0	0	0	0	0	0	0	0
hsa-mir-1302-4	1	0	0	0	0	0	0	0	0	0	0	0	0	0	0	0	0	0	0	0	0	0	0
hsa-mir-1302-5	1	0	0	0	0	0	0	0	0	0	0	0	0	0	0	0	0	0	0	0	0	0	0
hsa-mir-1302-6	1	0	0	0	0	0	0	0	0	0	0	0	0	0	0	0	0	0	0	0	0	0	0
hsa-mir-1302-7	1	0	0	0	0	0	0	0	0	0	0	0	0	0	0	0	0	0	0	0	0	0	0
hsa-mir-1302-8	1	0	0	0	0	0	0	0	0	0	0	0	0	0	0	0	0	0	0	0	0	0	0
hsa-mir-1302-9	1	0	0	0	0	0	0	0	0	0	0	0	0	0	0	0	0	0	0	0	0	0	0
hsa-mir-1303	20	0	41	0	0	11	3	0	1	0	4	0	0	0	0	0	5	16	0	2	0	6	0
hsa-mir-1304	28	0	3	0	0	12	5	0	22	1	0	0	0	0	0	7	7	33	17	5	30	2	3
hsa-mir-1305	0	0	0	0	0	0	0	0	0	0	0	0	0	0	0	0	0	0	0	0	0	0	0
hsa-mir-1306	399	43	67	98	3	3622	254	0	134	20	13	8	38	3	134	8	121	55	18	40	178	0	21
hsa-mir-1307	10787	747	1508	212	1475	11670	5231	1006	251	110	3907	711	502	454	1968	305	827	944	480	442	769	350	165
hsa-mir-130a	53015	5404	14986	2030	13313	103700	3489	3487	1828	355	206	107	1233	5	15052	52	6900	6583	1306	2420	217	33	30
hsa-mir-130b	22171	3834	9746	2577	6284	20723	3945	433	787	414	390	97	618	4	3058	144	5004	2953	1498	1716	1534	50	121
hsa-mir-132	666	338	264	114	727	3961	182	1	40	22	203	48	56	9	504	72	67	422	75	47	436	26	38
hsa-mir-1321	0	0	0	0	0	0	0	0	0	0	0	0	0	0	0	0	0	0	0	0	0	0	0
hsa-mir-1322	0	32	0	0	0	0	0	0	0	0	0	0	0	1	0	2	0	0	0	0	5	0	0
hsa-mir-1323	0	0	0	0	0	0	0	0	0	0	0	0	0	0	0	0	0	0	1	0	0	0	0
hsa-mir-1324	0	0	0	0	0	0	0	0	0	0	0	0	0	0	0	0	0	0	0	0	0	0	0
hsa-mir-133a-1	1	2	0	19	28	0	2	0	6	3	2	0	8	0	0	0	0	0	0	0	0	0	0
hsa-mir-133a-2	1	2	0	19	28	0	2	0	6	3	2	0	8	0	0	0	0	0	0	0	0	0	0
hsa-mir-133b	0	2	0	0	0	0	0	0	2	0	0	0	0	0	0	0	0	0	0	0	0	0	0
hsa-mir-134	26	9	0	5	0	240	12	0	3	1	29	13	4	0	4	0	0	1	2	0	0	0	1
hsa-mir-1343	19	0	0	0	0	21	37	0	2	2	5	0	4	0	0	0	8	0	7	5	0	0	1
hsa-mir-135a-1	69	155	152	0	77	1819	74	86	21	0	13	0	17	0	105	4	24	87	4	9	0	3	0
hsa-mir-135a-2	69	155	152	0	77	1819	74	86	21	0	13	0	17	0	105	4	24	87	4	9	0	3	0
hsa-mir-135b	76	166	161	104	89	1961	75	91	18	0	13	1	15	0	115	4	30	90	4	12	0	3	0
hsa-mir-136	933	180	250	1	1705	743	217	837	5	6	31	7	35	0	124	0	6	3	6	2	0	0	0
hsa-mir-137	0	0	0	0	0	0	0	0	0	0	0	0	0	0	0	0	0	0	0	0	0	0	0
hsa-mir-138-1	365	208	346	2910	2358	1049	3430	45	364	21	209	63	16	0	1880	772	1014	807	39	624	2085	251	109
hsa-mir-138-2	285	166	309	2549	2212	1009	2862	44	318	17	159	57	13	0	1478	664	830	685	31	516	1794	222	98
hsa-mir-139	1120	174	159	2	721	1014	168	104	276	101	14	7	37	1	153	2	79	911	191	24	49	9	0
hsa-mir-140	29143	7645	14383	4814	16210	113057	12658	1612	22102	3807	440	144	1907	16	15400	11351	9569	24028	14134	10789	117096	3797	9734
hsa-mir-141	9060	500	2597	481	2476	20356	96	1623	9	7	17	16	102	2	7489	24	100	124	34	37	45	4	4
hsa-mir-142	694271	94220	341316	91580	538947	939637	97006	79789	17360	2772	18460	3024	18164	277	234139	56953	64244	115420	9171	43649	495012	22285	28293
hsa-mir-143	15981	8799	8007	2666	20430	55233	2152	4886	390	48	315	122	928	4	8554	143	219	3810	330	89	8	174	5
hsa-mir-144	1470	778	13727	141	4081	707	57	3651	19	5	85	3	51	0	200	4	343	122	44	136	24	2	2
hsa-mir-145	42801	23047	15362	3649	26346	170787	6639	4824	12793	3642	614	91	5288	10	25359	68	2781	21420	6041	1043	41	44	22
hsa-mir-1468	17	0	0	0	0	25	5	0	7	0	0	0	0	0	0	5	0	0	3	0	2	1	0
hsa-mir-1469	0	0	0	0	0	3	0	0	0	0	0	0	0	0	0	0	0	0	0	0	0	0	0
hsa-mir-146a	5612	4699	9223	2913	22075	101429	8892	4016	753	182	7827	3844	1008	70	9253	508	1297	6387	5270	640	1599	285	138
hsa-mir-146b	6273	787	1924	487	5587	25564	934	243	94	105	277	48	283	4	2934	69	566	1950	386	196	109	46	34
hsa-mir-1470	0	0	0	0	0	0	0	0	0	0	0	0	0	0	0	0	0	0	0	0	0	0	0
hsa-mir-1471	0	0	0	0	0	0	0	0	0	0	0	0	0	0	0	0	0	0	0	0	0	0	0
hsa-mir-147a	68	116	96	0	179	819	48	0	0	0	98	45	8	34	25	310	14	20	15	13	0	330	4
hsa-mir-147b	76	130	147	0	257	987	53	0	0	0	120	53	8	39	38	341	17	21	15	15	0	380	5
hsa-mir-148a	45750	12341	115993	3853	71219	39777	2644	3530	200	129	610	102	1966	16	6879	183	10735	15788	2703	3595	389	86	65
hsa-mir-148b	12825	912	4247	1022	4211	10358	1319	698	150	34	54	25	175	2	1515	180	586	1818	352	328	679	96	102
hsa-mir-149	133	43	16	133	285	2064	29	73	68	117	62	41	44	2	104	2	2	88	30	2	9	0	0
hsa-mir-150	19891	11553	5201	11470	12572	35772	44663	2561	248477	13234	456	312	3348	31	10760	70266	50817	16344	26015	94403	1617116	24570	84072
hsa-mir-151a	24201	4730	2274	2649	6184	170197	7306	2328	2751	281	466	166	563	23	6393	2079	3062	7230	848	2104	11453	761	1072
hsa-mir-151b	6324	904	554	704	1550	29491	1622	547	683	72	48	24	90	1	1279	626	671	1658	169	550	3320	229	319
hsa-mir-152	2359	555	617	385	1739	5055	323	183	225	60	39	7	132	0	537	37	121	493	61	59	132	18	28
hsa-mir-153-1	92	7	28	105	166	134	8	121	6	0	0	2	0	0	5	0	3	0	1	3	0	1	1
hsa-mir-153-2	92	7	28	105	166	134	8	121	6	0	0	2	0	0	5	0	3	0	1	3	0	1	1
hsa-mir-1537	41	0	55	0	65	40	9	0	0	0	0	0	0	0	4	3	2	0	0	1	0	0	0
hsa-mir-1538	0	0	0	0	0	0	1	0	0	0	1	0	2	0	0	0	0	0	0	0	0	0	0
hsa-mir-1539	0	0	0	0	0	0	0	0	0	0	0	0	0	0	0	0	0	0	0	0	0	0	0
hsa-mir-154	83	110	35	117	364	393	11	102	1	1	1	1	7	0	15	0	0	6	4	1	0	0	0
hsa-mir-155	128205	28579	15197	18779	35594	14526	3412	1841	2170	560	214	207	1053	13	1384	5336	29279	11518	5973	13381	116610	1854	2059
hsa-mir-1587	0	0	0	0	0	0	0	0	0	0	2	0	0	3	0	0	0	0	0	0	0	0	0
hsa-mir-15a	38330	4999	21237	4596	20320	44591	2448	1467	729	167	179	86	784	5	13306	1908	2116	6453	1100	1604	8924	676	1067
hsa-mir-15b	94256	13235	25951	7719	27053	99934	5109	1887	2721	1322	233	189	867	13	18394	1178	7095	41343	8113	3102	6402	465	722
hsa-mir-16-1	303518	44380	234884	32115	137797	325244	9438	2708	10223	2239	1101	525	2763	29	68283	24278	36462	63774	10078	22624	187079	8594	13922
hsa-mir-16-2	307514	45400	238016	32750	140261	335128	9804	2862	10263	2287	1155	532	2817	30	69576	24519	36990	65647	10166	22923	188555	8672	14067
hsa-mir-17	90827	26239	79773	8662	75764	491600	7984	3719	668	450	1392	211	2867	25	71407	4545	14093	34836	7994	7342	33010	1627	2577
hsa-mir-181a-1	38574	20923	9315	8911	31602	85176	5544	1172	1592	605	761	106	1728	12	11875	2048	5451	4084	9259	3266	11640	728	1288
hsa-mir-181a-2	36325	20197	8700	8687	29777	82526	5097	1113	1512	474	549	109	1443	11	11455	2025	5101	3735	9166	3084	11205	716	1255
hsa-mir-181b-1	7595	3731	2107	1403	6731	6655	403	126	140	37	65	16	126	2	856	155	718	421	778	403	1954	75	128
hsa-mir-181b-2	7571	3896	2301	1437	7060	6708	394	175	139	37	54	17	117	2	861	137	738	404	765	407	1884	69	124
hsa-mir-181c	491	386	127	81	1014	2546	222	107	30	3	14	7	42	0	437	4	168	359	91	71	39	4	11
hsa-mir-181d	5787	2786	1403	1165	4594	4765	298	109	102	27	39	14	81	2	614	87	506	339	518	278	1418	48	85
hsa-mir-182	3410	101	309	112	483	24673	747	2	35	18	60	36	199	11	1684	16	368	1280	26	128	88	3	1
hsa-mir-1825	0	0	0	0	0	0	0	0	0	0	0	0	0	0	0	0	0	0	0	0	0	0	0
hsa-mir-1827	1	0	0	0	0	0	0	0	0	0	0	0	0	0	0	0	0	0	0	0	0	0	0
hsa-mir-183	1054	90	89	117	454	5759	267	0	16	3	17	1	19	0	440	5	78	317	3	28	1	1	0
hsa-mir-184	7	0	0	0	0	11	71	0	2	0	2	2	0	0	18	0	0	0	4	0	0	0	0
hsa-mir-185	11280	1048	3107	1065	2152	69851	5147	848	282	107	1466	79	401	10	1835	450	717	945	310	563	2240	169	209
hsa-mir-186	12525	817	2788	626	3840	6770	1436	2120	175	29	902	378	262	29	2478	208	431	383	571	273	1847	101	99
hsa-mir-187	15	6	0	0	0	155	10	0	3	3	0	0	2	0	0	0	16	0	1	7	0	0	0
hsa-mir-188	4649	395	580	92	530	6570	419	112	58	20	40	3	92	4	348	24	292	186	126	127	267	4	27
hsa-mir-18a	14295	6214	9688	1904	11465	32254	587	237	49	38	107	42	167	6	2601	197	2507	3375	351	953	1087	73	119
hsa-mir-18b	12663	5443	8969	1774	9536	26937	455	216	38	16	62	41	129	4	2193	154	2175	2875	251	838	897	60	88
hsa-mir-1908	15	0	0	0	0	0	0	0	0	0	8	0	0	2	0	9	3	0	3	1	0	4	0
hsa-mir-1909	0	15	0	0	0	0	0	0	0	0	3	0	0	0	0	0	0	0	0	0	19	0	0
hsa-mir-190a	238	111	72	60	298	114	7	520	0	1	7	5	4	0	18	0	11	2	3	5	1	0	0
hsa-mir-190b	55	35	14	0	1	7	1	0	2	0	8	0	0	0	0	0	0	0	1	1	0	0	1
hsa-mir-191	295241	17272	30662	13123	41186	1661715	68108	8422	37268	6807	10435	2714	12248	144	76185	6269	21850	47896	79813	13493	105913	2388	6606
hsa-mir-1910	10	0	0	0	18	0	0	0	0	0	0	0	0	0	9	0	0	0	4	0	0	0	0
hsa-mir-1911	10	0	0	0	0	0	0	0	0	0	0	0	0	0	0	0	0	0	0	0	0	0	0
hsa-mir-1912	0	0	0	0	0	0	0	0	0	0	0	0	0	0	0	0	0	0	0	0	0	0	0
hsa-mir-1913	0	0	0	0	0	0	0	0	1	0	0	0	0	0	0	0	0	0	0	0	0	0	0
hsa-mir-1914	2	0	0	0	0	0	2	0	0	0	0	0	0	0	9	2	0	0	0	0	0	1	0
hsa-mir-1915	0	0	0	0	0	0	0	0	0	0	0	0	0	0	0	0	0	0	0	0	0	0	0
hsa-mir-192	14609	2104	13205	650	4654	23156	4700	688	1359	111	705	145	2223	5	5594	804	48131	5587	1254	17598	18172	310	772
hsa-mir-193a	2421	753	4661	171	1714	16188	946	1823	264	135	1432	531	350	87	1364	63	238	575	204	149	404	46	17
hsa-mir-193b	3730	2190	9121	1105	11995	45724	3200	1180	1981	1348	417	1664	282	16	15299	233	1637	10076	1066	667	902	170	61
hsa-mir-194-1	1376	44	1198	2	373	2086	127	28	26	7	6	0	22	0	1267	38	695	260	53	262	107	33	20
hsa-mir-194-2	1495	44	1358	2	458	2297	135	30	28	7	8	0	23	0	1321	44	845	330	57	323	128	35	20
hsa-mir-195	8301	2913	3210	1321	5022	19947	714	349	845	131	19	22	176	1	2372	256	405	1754	313	310	1222	109	100
hsa-mir-196a-1	545	43	89	1	295	740	11	0	0	1	19	0	20	1	83	0	38	70	0	11	0	0	0
hsa-mir-196a-2	812	65	125	1	435	1308	18	0	0	1	31	0	32	1	197	8	41	89	3	13	0	3	2
hsa-mir-196b	1220	12	148	0	463	1594	16	0	1	1	18	0	41	1	123	0	87	68	1	23	1	0	0
hsa-mir-197	1455	93	430	32	534	7565	1098	310	611	145	62	10	108	0	727	94	414	333	387	222	1351	27	92
hsa-mir-1972-1	21	1	4	1	0	35	0	1	0	2	0	0	1	0	19	0	0	33	0	0	0	0	0
hsa-mir-1972-2	21	1	4	1	0	35	0	1	0	2	0	0	1	0	19	0	0	33	0	0	0	0	0
hsa-mir-1973	67	0	9	0	0	20	27	0	0	0	3	0	26	2	219	0	0	0	5	0	1	0	0
hsa-mir-1976	1	0	0	0	0	0	0	0	0	0	0	0	0	0	0	0	0	0	0	0	0	0	0
hsa-mir-198	0	0	0	0	0	0	0	0	0	0	0	0	0	0	0	0	0	0	0	0	0	0	0
hsa-mir-199a-1	69623	63947	30245	27993	111305	1212855	73743	33103	8788	2512	3662	889	10463	95	69207	560	5222	28716	3260	1864	259	259	88
hsa-mir-199a-2	69656	63947	30245	27993	111306	1213518	73748	33103	8794	2512	3662	889	10471	95	69245	560	5222	28783	3262	1866	259	261	88
hsa-mir-199b	68644	50564	23230	21519	83590	816027	25029	23346	8204	2261	875	479	4075	61	57744	442	3422	26964	2762	1259	439	199	95
hsa-mir-19a	897277	101679	564211	54342	681874	9409627	47372	43811	2389	1671	34703	3069	27025	738	571077	25847	111767	412093	50309	52456	199163	10189	12731
hsa-mir-19b-1	960725	111056	589420	59030	701373	10249913	51939	51038	2641	1845	38543	3581	30223	846	627620	28548	119543	455715	56975	57740	223090	11457	14448
hsa-mir-19b-2	962575	111166	591635	58865	705934	10260083	51952	51052	2651	1852	38595	3583	30282	848	628233	28578	119663	457158	57001	57804	223170	11475	14469
hsa-mir-200a	2526	359	784	371	1271	6120	32	843	27	1	6	7	57	0	921	24	42	114	10	16	43	6	6
hsa-mir-200b	1622	377	394	95	814	4665	32	1329	95	21	5	4	52	0	681	18	70	369	51	34	59	3	11
hsa-mir-200c	2768	387	460	117	1043	7830	68	904	159	70	3	9	62	0	2744	18	104	660	135	47	71	2	17
hsa-mir-202	13	43	0	0	0	7	1	0	3	0	0	0	0	0	0	0	0	0	0	0	0	0	0
hsa-mir-203	38691	7034	24491	7782	22935	93915	1713	15702	1377	951	230	170	825	3	2766	29	1556	5665	1243	561	7	24	13
hsa-mir-204	29	1	2	0	63	74	26	0	35	1	7	0	20	0	9	0	4	2	8	1	0	1	0
hsa-mir-205	38775	6876	14265	2081	12935	81115	4330	19564	4154	2144	413	51	2547	11	1746	27	617	2314	1879	225	13	5	15
hsa-mir-2052	0	0	0	0	0	0	0	0	0	0	0	0	0	0	0	0	0	0	0	0	0	0	0
hsa-mir-2053	0	0	0	0	0	0	0	0	0	0	0	0	0	0	0	0	0	0	0	0	0	0	0
hsa-mir-2054	0	0	0	0	0	0	0	0	0	0	0	0	0	0	0	0	0	0	0	0	0	0	0
hsa-mir-206	0	0	0	0	0	0	0	0	0	0	0	0	0	1	0	3	0	0	0	0	0	1	0
hsa-mir-208a	5	0	0	0	0	0	0	0	0	0	0	0	0	0	0	0	0	0	0	0	0	0	0
hsa-mir-208b	0	0	0	0	0	23	0	0	0	0	0	0	0	0	0	0	0	0	0	0	0	0	0
hsa-mir-20a	18689	10293	22631	3636	33935	61599	730	1142	99	38	213	52	673	11	7203	1069	4429	6005	1331	2026	12081	388	398
hsa-mir-20b	8121	485	18335	674	1224	5751	82	124	17	16	95	5	96	1	966	286	2584	305	94	1032	2894	107	164
hsa-mir-21	493692	269013	850038	148727	863575	2950990	99365	20500	6055	1833	6598	2598	20450	288	66148	9257	79498	45472	9844	30259	75334	4817	2387
hsa-mir-210	48080	5105	12650	944	9199	123763	12778	1055	642	508	7341	381	6030	46	11874	196	5453	5953	1389	2141	890	128	182
hsa-mir-211	70	56	23	13	0	662	193	0	34	22	13	4	61	1	7	0	7	29	10	5	0	0	0
hsa-mir-2110	60	10	32	0	12	733	45	1	15	4	63	132	2	19	14	29	10	30	6	3	4	29	0
hsa-mir-2113	0	0	0	0	0	0	0	0	0	0	0	0	0	0	0	0	0	0	0	0	0	0	0
hsa-mir-2114	3	0	0	0	0	75	5	0	1	0	0	0	0	0	10	0	2	0	0	1	0	0	0
hsa-mir-2115	0	0	8	0	0	0	0	0	0	0	0	0	0	0	0	0	0	0	0	0	0	0	0
hsa-mir-2116	24	7	15	0	0	164	9	0	12	6	0	0	0	0	7	7	1	0	5	6	38	3	6
hsa-mir-2117	0	0	0	0	0	0	0	0	0	0	0	0	0	0	0	0	0	0	0	0	0	0	0
hsa-mir-212	16	17	37	0	53	121	7	0	0	2	5	0	6	0	23	1	0	5	5	0	0	1	0
hsa-mir-214	2535	3984	848	1416	4875	121971	2365	1405	4100	4338	385	67	568	6	6629	66	647	8525	767	211	42	26	8
hsa-mir-215	2022	236	2254	161	470	1546	476	106	167	10	42	5	136	2	327	179	4547	396	99	1675	2062	56	140
hsa-mir-216a	10	0	0	0	0	0	0	0	0	0	0	0	0	0	0	0	0	0	0	0	0	0	0
hsa-mir-216b	2	0	0	0	0	0	0	0	0	0	0	0	0	0	5	0	0	0	0	0	0	0	0
hsa-mir-217	2	0	0	0	0	0	0	0	0	0	0	0	0	0	0	0	0	0	0	0	0	0	0
hsa-mir-218-1	1199	389	595	242	1940	2770	1615	379	306	81	404	56	250	0	408	9	70	303	207	29	0	17	0
hsa-mir-218-2	1199	389	595	242	1940	2847	1615	379	307	81	404	56	250	0	403	9	70	301	207	29	0	17	0
hsa-mir-219-1	75	0	7	39	98	28	2	5	0	0	0	3	0	0	5	0	2	0	0	0	0	0	0
hsa-mir-219-2	71	0	7	39	98	25	1	5	0	0	0	3	0	0	5	0	2	0	0	0	0	0	0
hsa-mir-22	16704	8356	14398	2785	20443	30669	1593	2814	214	114	315	72	369	0	2105	32	647	2070	265	265	217	25	13
hsa-mir-221	18998	6014	26780	2388	11158	41871	2109	1498	1583	512	329	50	860	6	3236	2647	3040	2437	497	2704	17030	918	1437
hsa-mir-222	16315	3905	15536	1593	12054	35614	607	1002	666	324	203	27	522	4	2876	628	1651	1350	328	1119	7572	230	465
hsa-mir-223	10195	2574	4183	2347	6226	52442	8110	672	11787	1205	1081	83	1425	4	3727	5004	5965	2079	3795	5568	89150	1807	5009
hsa-mir-224	545	425	502	158	349	3996	36	397	71	17	2	3	24	0	128	0	25	194	45	7	0	2	0
hsa-mir-2276	6	0	0	0	0	0	1	0	0	0	0	0	0	0	0	0	0	0	0	0	0	0	0
hsa-mir-2277	109	4	14	0	0	198	21	0	9	1	0	4	0	0	14	0	36	45	19	10	27	0	1
hsa-mir-2278	20	40	41	0	0	83	3	0	0	0	0	0	0	0	16	1	0	0	6	0	0	0	0
hsa-mir-2355	141	47	49	0	167	257	74	0	6	4	1	0	7	2	15	6	4	0	10	13	141	4	15
hsa-mir-2392	0	0	0	0	0	0	1	0	0	0	0	0	0	0	0	0	0	0	0	0	0	0	0
hsa-mir-23a	125751	109577	65667	28608	102663	434755	18185	8798	12748	5235	549	484	4447	43	30074	1747	17309	45712	19140	6929	10049	690	1226
hsa-mir-23b	113318	97040	56293	26546	90148	418646	16746	9474	12865	5044	506	441	4179	32	28299	1453	15724	41955	16986	6129	8777	556	1071
hsa-mir-23c	19343	9695	9798	2777	10961	27755	1435	2011	1288	544	72	68	438	3	2329	307	1277	3800	1130	602	1507	95	226
hsa-mir-24-1	45536	25099	19670	8486	24171	481623	35252	6165	11881	4278	1423	383	10617	42	25818	2126	11294	36704	23028	5273	15032	853	1523
hsa-mir-24-2	46566	25244	20000	8705	25001	488696	36819	6226	11654	4229	1801	455	10720	41	26101	2116	11278	36267	22576	5252	14593	845	1512
hsa-mir-2467	0	0	0	0	0	0	0	0	0	0	0	0	0	0	0	0	0	0	0	0	0	0	0
hsa-mir-25	28782	2407	4217	1561	5920	98150	6540	2047	1114	263	1155	74	786	11	11604	583	1871	5877	2990	1118	5194	196	476
hsa-mir-2681	0	0	0	0	0	0	0	0	0	0	0	0	0	0	0	0	0	0	0	0	0	0	0
hsa-mir-2682	0	0	0	0	0	0	0	0	0	0	0	0	0	0	0	0	0	0	0	0	0	0	0
hsa-mir-26a-1	57948	9563	17052	6332	24834	38512	1917	3542	5625	655	132	108	744	2	8671	3748	6608	4622	4039	4117	34552	1281	1362
hsa-mir-26a-2	58166	9575	17116	6332	24968	38621	1936	3542	5625	656	146	108	750	2	8701	3754	6606	4626	4055	4121	34699	1283	1365
hsa-mir-26b	39741	3878	11641	3764	18700	11411	936	2775	627	59	103	81	388	4	2383	1648	1552	1477	609	1110	15281	555	551
hsa-mir-27a	39702	10834	22002	6084	18278	70496	5127	3604	885	320	188	144	1153	4	5127	943	2107	4260	1773	1395	3733	315	610
hsa-mir-27b	31075	8112	15020	4419	15406	50820	3518	3284	733	275	127	103	901	4	3791	534	1510	2852	1226	962	2451	201	381
hsa-mir-28	3687	678	1571	1016	1405	33804	1900	558	1154	170	111	25	232	2	2151	602	644	477	965	540	4706	201	349
hsa-mir-2861	0	0	0	0	0	0	0	0	0	0	0	0	0	0	0	0	0	0	0	0	0	0	0
hsa-mir-2909	0	0	0	0	0	0	0	0	0	0	0	0	0	0	0	0	0	0	0	0	0	0	0
hsa-mir-296	724	6	93	55	32	340	65	86	74	19	8	17	7	15	68	55	28	0	43	66	567	47	46
hsa-mir-2964a	12	0	0	0	0	5	5	0	0	0	0	0	0	0	0	0	0	0	0	0	19	0	0
hsa-mir-297	0	0	0	0	0	0	0	0	0	0	0	0	0	0	0	0	0	0	0	0	0	0	0
hsa-mir-298	0	0	0	0	0	0	0	0	0	0	0	0	0	0	0	0	0	0	0	0	0	0	0
hsa-mir-299	92	59	11	0	17	705	33	0	9	2	0	0	2	0	34	0	0	23	9	1	0	0	0
hsa-mir-29a	504037	42506	218071	19156	109922	742498	39489	14324	9705	1212	1663	577	8229	71	91330	31473	22992	31277	7957	24218	210878	11134	17871
hsa-mir-29b-1	1293141	105449	458126	59387	407912	502402	47834	39609	8418	855	2500	772	12295	96	52765	37953	25105	30675	2193	22617	214433	13850	16661
hsa-mir-29b-2	1293988	105595	458501	59455	408357	501899	48073	39688	8441	869	2501	768	12304	94	52842	37938	25178	30698	2190	22662	214650	13838	16671
hsa-mir-29c	526324	44315	228918	19537	118575	731501	47496	14951	11115	1323	8466	1435	8556	392	90897	36484	24983	33527	7874	26137	249184	13142	20260
hsa-mir-300	0	0	0	0	0	0	0	0	0	0	0	0	0	0	0	0	0	0	0	0	0	0	0
hsa-mir-301a	20069	2266	3522	1104	6635	17354	1889	251	66	21	33	11	137	1	2082	135	1221	1165	100	457	1152	48	83
hsa-mir-301b	3190	203	895	339	999	979	182	134	0	1	11	2	2	0	286	2	170	150	2	47	30	3	3
hsa-mir-302a	2	0	0	0	0	0	0	0	0	0	0	0	0	0	0	0	0	0	0	0	1	0	0
hsa-mir-302b	0	0	0	0	0	0	0	0	0	0	0	0	0	0	0	0	0	0	0	0	0	0	0
hsa-mir-302c	6	0	0	0	0	0	2	0	4	2	0	0	0	0	0	6	0	0	0	2	14	0	1
hsa-mir-302d	0	0	0	0	0	0	0	0	0	0	0	0	0	0	0	0	0	0	0	0	0	0	0
hsa-mir-302e	0	0	0	0	0	0	0	0	0	0	0	0	0	0	0	0	0	0	0	0	0	0	0
hsa-mir-302f	0	0	0	0	0	0	0	0	0	0	0	0	0	0	0	0	0	0	0	0	0	0	0
hsa-mir-3064	51	0	10	0	1	161	9	0	0	3	7	0	0	0	25	5	4	48	3	1	58	6	9
hsa-mir-3065	10	29	1	0	0	116	2	0	0	0	0	0	0	0	16	0	0	0	0	0	0	0	0
hsa-mir-3074	0	0	1	0	0	17	1	0	0	0	0	0	0	0	8	4	0	0	0	0	0	4	0
hsa-mir-30a	83011	12004	46088	12339	47059	48013	5801	8289	1006	145	603	202	1671	6	9129	1849	9116	4976	1503	3897	10328	673	679
hsa-mir-30b	194904	9698	53209	5566	30230	193025	20815	18247	1343	285	487	236	5330	18	25179	1239	18529	21788	3891	6882	10688	484	693
hsa-mir-30c-1	44029	4282	9681	5522	21731	99312	7939	7334	1630	365	304	117	1324	16	8269	1146	3468	15364	3868	1776	7616	415	520
hsa-mir-30c-2	43990	4282	9690	5457	21731	99165	7945	7359	1630	365	212	110	1321	7	8249	1146	3468	15328	3869	1775	7606	408	520
hsa-mir-30d	34916	3975	13349	2806	7633	22563	3104	4888	765	115	181	77	1063	6	6644	644	7376	2461	1037	2915	4854	251	288
hsa-mir-30e	68842	11972	45431	14141	54834	36956	4448	6868	554	82	577	241	1204	5	4828	1876	4229	4389	1018	2305	10108	723	641
hsa-mir-31	273	427	189	816	288	20866	3165	1157	1770	136	13	30	252	1	276	108	420	2134	179	142	265	37	53
hsa-mir-3115	1	0	0	0	0	0	0	0	0	0	0	0	0	0	0	0	0	0	0	0	0	0	0
hsa-mir-3116-1	5	0	0	0	0	0	0	0	0	0	0	0	0	0	0	0	0	0	0	0	0	0	0
hsa-mir-3116-2	5	0	0	0	0	0	0	0	0	0	0	0	0	0	0	0	0	0	0	0	0	0	0
hsa-mir-3117	5	0	0	0	0	0	0	0	1	0	0	0	0	0	0	0	0	0	0	0	0	0	0
hsa-mir-3118-1	0	0	0	0	0	0	0	0	0	0	0	0	0	0	0	0	0	0	0	0	0	0	0
hsa-mir-3118-2	0	0	0	0	0	0	0	0	0	0	0	0	0	0	0	0	0	0	0	0	0	0	0
hsa-mir-3118-3	0	0	0	0	0	0	0	0	0	0	0	0	0	0	0	0	0	0	0	0	0	0	0
hsa-mir-3118-4	0	0	0	0	0	0	0	0	0	0	0	0	0	0	0	0	0	0	0	0	0	0	0
hsa-mir-3118-5	0	0	0	0	0	0	0	0	0	0	0	0	0	0	0	0	0	0	0	0	0	0	0
hsa-mir-3118-6	0	0	0	0	0	0	0	0	0	0	0	0	0	0	0	0	0	0	0	0	0	0	0
hsa-mir-3119-1	0	0	0	0	0	0	0	0	0	0	0	0	0	0	0	0	0	0	0	0	0	0	0
hsa-mir-3119-2	0	0	0	0	0	0	0	0	0	0	0	0	0	0	0	0	0	0	0	0	0	0	0
hsa-mir-3120	0	0	0	0	0	0	0	0	0	0	0	0	0	0	0	0	0	0	0	0	0	0	0
hsa-mir-3121	0	0	0	0	0	0	0	0	0	0	0	0	0	0	0	0	0	0	0	0	0	0	0
hsa-mir-3122	0	0	0	0	0	0	0	0	0	0	0	0	0	0	0	0	0	0	0	0	0	0	0
hsa-mir-3123	0	0	0	0	0	0	0	0	0	0	0	0	0	0	0	0	0	0	0	0	0	0	0
hsa-mir-3124	0	0	0	0	0	0	0	0	0	0	0	0	0	0	0	0	0	0	0	0	0	0	0
hsa-mir-3125	0	0	0	0	0	0	1	0	0	0	1	0	0	0	0	0	0	0	0	0	0	0	0
hsa-mir-3126	0	0	0	0	0	0	0	0	0	0	0	0	0	0	0	0	0	0	0	0	0	0	0
hsa-mir-3127	0	0	0	0	0	0	1	0	0	0	0	0	0	0	0	0	0	0	0	0	0	0	0
hsa-mir-3128	0	0	0	0	0	0	0	0	0	0	0	0	0	0	2	0	0	0	0	0	0	0	0
hsa-mir-3129	10	0	0	0	0	10	0	0	0	2	0	0	0	0	0	0	0	0	0	0	0	0	0
hsa-mir-3130-1	32	0	0	0	0	115	4	0	2	0	18	0	7	0	5	2	4	0	20	3	8	0	6
hsa-mir-3130-2	32	0	0	0	0	115	4	0	2	0	18	0	7	0	5	2	4	0	20	3	8	0	6
hsa-mir-3131	0	0	0	0	0	0	0	0	0	0	0	0	0	0	0	0	0	0	0	0	0	0	0
hsa-mir-3132	0	0	0	0	0	0	0	0	0	0	0	0	0	0	0	0	0	0	0	0	0	0	0
hsa-mir-3133	2	0	9	0	0	0	0	0	0	0	0	0	0	0	0	0	0	0	0	0	0	0	0
hsa-mir-3134	0	0	0	0	0	0	0	0	0	0	0	0	0	0	0	0	0	0	0	0	0	0	0
hsa-mir-3135a	0	0	0	0	0	0	0	0	0	0	0	0	0	0	0	0	0	0	0	0	0	0	0
hsa-mir-3135b	9	0	0	1	0	1	3	0	0	0	1	0	0	0	3	0	0	2	0	0	1	0	1
hsa-mir-3136	64	0	42	0	0	17	4	0	0	0	0	0	0	0	6	0	3	33	0	1	0	0	4
hsa-mir-3137	0	0	0	0	0	0	0	0	0	0	0	0	0	0	0	0	0	0	0	0	0	0	0
hsa-mir-3138	2	0	2	0	0	13	1	0	0	0	0	0	0	0	1	0	0	0	0	0	0	0	1
hsa-mir-3139	1	0	0	0	0	0	0	0	0	0	0	0	0	0	0	0	0	0	0	0	0	0	0
hsa-mir-3140	29	0	8	0	0	13	0	0	0	0	0	0	0	0	0	0	1	0	0	1	0	0	0
hsa-mir-3141	2	0	0	0	0	0	2	0	0	0	0	0	0	0	0	0	1	0	0	2	0	0	0
hsa-mir-3142	0	0	0	0	0	0	0	0	0	0	0	0	0	0	0	0	0	0	0	0	0	0	0
hsa-mir-3143	30	0	10	94	0	22	0	0	0	0	0	1	0	0	0	0	0	15	0	0	0	0	0
hsa-mir-3144	25	0	0	0	0	12	0	0	0	0	0	0	0	0	0	0	7	0	0	1	0	0	0
hsa-mir-3145	0	0	0	0	0	7	0	0	0	0	0	0	0	0	1	0	0	0	4	0	0	0	0
hsa-mir-3146	2	0	0	0	0	0	0	0	0	0	0	0	0	0	3	2	0	0	0	0	0	1	0
hsa-mir-3147	0	0	0	0	0	0	0	0	0	0	0	0	0	0	0	0	0	0	0	0	0	0	0
hsa-mir-3148	0	0	0	0	0	22	0	0	0	0	0	0	0	0	0	0	0	0	0	0	0	0	0
hsa-mir-3149	1	0	0	0	0	0	0	0	0	0	0	0	0	0	0	0	0	0	0	0	0	0	0
hsa-mir-3150a	0	0	0	0	0	25	7	0	0	0	0	0	0	1	0	0	2	0	0	2	0	0	0
hsa-mir-3150b	31	0	18	0	0	291	14	0	1	2	11	0	0	4	8	3	5	36	0	13	79	3	5
hsa-mir-3151	0	0	0	0	0	0	0	0	0	0	0	0	0	0	0	0	0	0	0	0	0	0	0
hsa-mir-3152	0	0	0	0	0	0	0	0	0	0	0	0	0	0	0	0	0	0	0	0	0	0	0
hsa-mir-3153	0	0	0	0	0	0	0	0	0	0	0	0	0	0	0	0	0	0	0	0	0	0	0
hsa-mir-3154	0	0	0	0	0	56	0	0	0	0	0	0	2	0	0	0	0	30	1	0	0	0	0
hsa-mir-3155a	0	0	20	0	0	10	4	0	2	0	0	0	0	0	0	0	0	52	0	0	0	0	0
hsa-mir-3155b	0	0	0	0	0	0	0	0	0	0	0	0	0	0	0	0	0	0	0	0	0	0	0
hsa-mir-3156-1	0	0	0	0	0	0	0	0	0	0	0	0	0	0	0	0	0	0	0	0	0	0	0
hsa-mir-3156-2	0	0	0	0	0	0	0	0	0	0	0	0	0	0	0	0	0	0	0	0	0	0	0
hsa-mir-3156-3	0	0	0	0	0	0	0	0	0	0	0	0	0	0	0	0	0	0	0	0	0	0	0
hsa-mir-3157	50	0	3	0	0	5	3	0	3	1	0	0	0	0	5	4	6	8	0	2	0	0	1
hsa-mir-3158-1	28	0	1	0	0	148	2	0	3	2	6	0	0	0	0	3	1	0	0	0	26	1	1
hsa-mir-3158-2	28	0	1	0	0	148	2	0	3	2	6	0	0	0	0	3	1	0	0	0	26	1	1
hsa-mir-3159	0	0	0	0	0	0	0	0	0	0	0	0	0	0	3	0	0	0	0	0	0	0	0
hsa-mir-3160-1	3	0	0	0	0	2	1	0	0	0	0	0	0	0	10	0	1	0	0	0	0	0	0
hsa-mir-3160-2	3	0	0	0	0	2	1	0	0	0	0	0	0	0	10	0	1	0	0	0	0	0	0
hsa-mir-3161	25	0	13	0	0	0	0	1	0	0	0	0	5	0	0	0	0	0	0	0	0	0	0
hsa-mir-3162	2	0	0	0	0	0	0	0	0	1	0	0	0	0	0	0	1	0	0	0	1	0	0
hsa-mir-3163	0	0	0	0	0	0	0	0	0	0	0	0	0	0	0	0	0	0	0	0	0	0	0
hsa-mir-3164	0	0	0	0	0	0	0	0	0	0	0	0	0	0	3	0	0	0	0	0	0	0	0
hsa-mir-3165	0	0	0	0	0	0	0	0	0	0	0	0	1	0	0	0	0	1	0	0	0	0	0
hsa-mir-3166	0	0	0	0	0	0	0	0	0	0	0	0	0	0	0	0	0	0	0	0	0	0	0
hsa-mir-3167	0	0	0	0	0	0	0	0	0	0	0	0	0	0	0	0	0	0	0	0	0	0	0
hsa-mir-3168	0	0	0	0	0	0	0	0	0	0	0	0	0	0	0	0	0	0	0	0	0	0	0
hsa-mir-3169	0	0	0	0	0	0	0	0	0	0	0	0	0	0	0	0	0	0	0	0	0	0	0
hsa-mir-3170	0	0	0	0	0	0	0	0	0	0	0	0	0	0	0	0	0	0	0	0	0	0	0
hsa-mir-3171	0	0	0	0	0	62	0	0	0	0	0	0	0	0	0	0	0	0	0	0	0	0	0
hsa-mir-3173	42	1	44	0	0	78	19	0	0	1	7	0	3	5	7	0	15	4	9	6	20	0	0
hsa-mir-3174	7	0	0	0	0	7	1	0	0	0	0	0	0	0	0	0	0	0	0	0	0	0	0
hsa-mir-3175	18	0	0	0	0	0	0	0	0	0	0	0	0	0	0	0	0	0	0	0	0	0	0
hsa-mir-3176	50	0	17	0	0	66	4	0	0	0	8	0	0	0	10	0	1	0	0	8	31	0	1
hsa-mir-3177	29	0	20	0	0	54	27	0	5	3	1	0	0	0	0	3	0	18	0	1	20	4	1
hsa-mir-3178	2	0	0	0	0	0	0	0	0	0	0	0	0	0	1	0	0	0	0	2	0	0	1
hsa-mir-3179-1	5	0	0	0	0	4	0	0	0	0	0	0	0	0	6	0	3	0	0	0	1	0	0
hsa-mir-3179-2	5	0	0	0	0	4	0	0	0	0	0	0	0	0	6	0	3	0	0	0	1	0	0
hsa-mir-3179-3	5	0	0	0	0	4	0	0	0	0	0	0	0	0	6	0	3	0	0	0	1	0	0
hsa-mir-3180-1	22	0	0	0	0	8	1	0	0	0	0	0	0	0	0	0	0	0	0	0	0	0	0
hsa-mir-3180-2	22	0	0	0	0	8	1	0	0	0	0	0	0	0	0	0	0	0	0	0	0	0	0
hsa-mir-3180-3	22	0	0	0	0	8	1	0	0	0	0	0	0	0	0	0	0	0	0	0	0	0	0
hsa-mir-3180-4	0	0	0	0	0	8	0	0	0	0	0	0	0	0	0	0	0	0	0	0	0	0	0
hsa-mir-3180-5	0	0	0	0	0	8	0	0	0	0	0	0	0	0	0	0	0	0	0	0	0	0	0
hsa-mir-3181	0	0	0	0	0	0	2	0	0	0	0	0	0	0	0	0	0	0	2	0	0	0	0
hsa-mir-3182	0	0	0	0	0	0	0	0	0	0	0	0	0	0	0	0	0	0	0	0	0	0	0
hsa-mir-3183	0	0	0	0	0	0	1	0	0	0	0	0	0	0	0	0	2	0	0	3	0	0	0
hsa-mir-3184	8	0	0	0	0	0	0	0	0	0	0	0	0	0	0	0	0	0	0	0	0	0	0
hsa-mir-3185	0	0	0	0	0	0	0	0	0	0	0	0	0	0	0	0	0	0	0	0	0	0	0
hsa-mir-3186	0	0	0	0	0	0	0	0	0	0	0	0	0	0	0	0	0	0	0	0	0	0	0
hsa-mir-3187	3	0	1	0	0	0	5	0	0	1	6	0	0	0	0	0	6	19	1	1	0	0	0
hsa-mir-3188	1	0	0	0	0	56	0	0	0	0	7	0	0	0	0	0	0	0	0	0	0	0	0
hsa-mir-3189	0	0	0	0	0	0	0	0	0	0	0	0	0	0	0	0	0	0	0	0	0	0	0
hsa-mir-3190	0	0	0	0	0	0	0	0	0	0	0	0	0	0	0	0	0	0	0	0	0	0	0
hsa-mir-3191	0	0	0	0	0	0	4	0	2	0	0	0	0	0	0	0	0	0	0	0	0	0	0
hsa-mir-3192	1	0	0	0	0	0	0	0	0	0	0	0	0	0	0	0	0	0	0	0	0	0	0
hsa-mir-3193	0	0	0	0	0	0	0	0	0	0	0	0	0	0	0	0	0	0	0	0	0	0	0
hsa-mir-3194	282	87	35	0	78	1235	575	0	11	14	172	17	38	2	95	7	31	120	49	20	90	2	4
hsa-mir-3195	35	42	22	0	0	1	1	61	2	5	4	0	5	3	12	9	0	0	0	3	12	10	3
hsa-mir-3196	1	0	0	0	0	2	0	0	0	0	0	0	0	0	1	1	0	0	0	0	2	5	0
hsa-mir-3197	0	0	0	0	0	0	0	0	0	0	0	0	0	0	0	0	0	0	0	0	0	0	0
hsa-mir-3198-1	0	0	0	0	0	0	0	0	0	0	0	0	0	0	0	0	0	0	0	0	0	0	0
hsa-mir-3198-2	0	0	0	0	0	0	0	0	0	0	0	0	0	0	0	0	0	0	0	0	0	0	0
hsa-mir-3199-1	6	30	1	0	0	6	0	0	0	0	0	0	0	0	0	0	0	1	0	0	0	0	0
hsa-mir-3199-2	6	30	1	0	0	6	0	0	0	0	0	0	0	0	0	0	0	1	0	0	0	0	0
hsa-mir-32	5231	597	2846	567	3315	3723	509	459	23	1	27	18	45	0	386	114	118	243	44	71	682	51	59
hsa-mir-3200	59	6	0	0	5	735	19	186	1	3	0	0	0	0	22	2	2	106	3	1	0	0	0
hsa-mir-3201	0	0	0	0	0	0	0	0	0	0	0	0	0	0	0	0	0	0	0	0	0	0	0
hsa-mir-3202-1	0	0	0	0	0	0	0	0	0	0	0	0	0	0	0	0	0	0	0	0	0	0	0
hsa-mir-3202-2	0	0	0	0	0	0	0	0	0	0	0	0	0	0	0	0	0	0	0	0	0	0	0
hsa-mir-320a	4339	2649	2546	694	4107	34391	1308	2069	861	532	1403	876	218	145	3622	1950	1075	1536	860	917	8348	1623	345
hsa-mir-320b-1	2964	1627	1622	306	2216	17337	843	1297	570	320	871	603	147	96	1865	1295	658	626	464	533	5028	1052	176
hsa-mir-320b-2	3143	1676	1723	308	2389	23352	950	1403	616	366	1022	651	153	107	2378	1487	727	800	515	586	5649	1224	209
hsa-mir-320c-1	155	56	104	0	175	316	23	216	36	18	33	21	4	7	40	53	39	10	24	29	205	21	7
hsa-mir-320c-2	143	27	101	0	126	265	22	216	35	11	31	21	2	7	33	46	37	9	19	22	186	18	6
hsa-mir-320d-1	60	21	46	0	73	116	11	0	29	7	14	21	0	4	21	41	26	6	6	16	154	12	5
hsa-mir-320d-2	60	21	46	0	73	116	11	0	29	7	14	21	0	4	21	41	26	6	6	16	154	12	5
hsa-mir-320e	48	32	48	0	73	139	11	1	30	7	14	16	0	5	18	37	24	6	6	15	129	12	5
hsa-mir-323a	50	114	12	0	65	383	6	0	13	17	0	0	7	0	32	0	0	8	5	0	0	0	0
hsa-mir-323b	24	0	0	0	0	823	7	0	8	5	0	0	18	0	7	0	0	54	6	0	0	0	0
hsa-mir-324	7193	811	928	474	893	8559	997	2	219	49	365	29	102	0	940	64	520	531	134	277	635	32	109
hsa-mir-325	0	0	0	0	0	0	0	0	0	0	0	0	0	0	0	0	0	0	0	0	0	0	0
hsa-mir-326	187	366	300	324	174	2982	1423	144	139	46	217	42	132	3	83	6	137	320	124	63	1	4	5
hsa-mir-328	1657	78	85	84	168	4048	477	4	355	103	443	92	75	2	261	31	64	58	125	90	469	6	50
hsa-mir-329-1	52	0	0	0	27	219	8	0	1	2	0	0	2	0	8	0	0	4	3	0	0	0	0
hsa-mir-329-2	52	0	0	0	27	219	8	0	1	2	0	0	2	0	8	0	0	4	3	0	0	0	0
hsa-mir-330	913	120	172	27	181	1360	220	0	161	30	7	5	17	0	196	79	112	325	87	45	370	23	42
hsa-mir-331	29540	2810	3723	1380	7474	9112	11150	387	2814	776	199	44	670	2	1430	351	5548	2708	773	2115	6282	124	457
hsa-mir-335	1217	31	53	224	263	820	5	132	6	4	5	2	20	0	101	20	81	9	202	26	370	4	4
hsa-mir-337	156	65	58	0	424	1217	37	1	16	11	11	0	27	0	53	0	0	63	17	1	0	0	0
hsa-mir-338	1598	587	1381	205	5475	2746	502	385	53	1	49	4	63	1	2487	3	50	41	68	20	16	0	2
hsa-mir-339	6774	1574	3159	760	1181	11483	6904	443	673	274	789	1091	362	4	1230	550	896	1051	2278	882	5194	187	600
hsa-mir-33a	4514	563	2390	337	1042	4455	482	378	17	1	26	7	46	2	1843	111	92	162	165	96	392	45	69
hsa-mir-33b	650	232	291	119	471	2174	127	267	48	14	19	4	13	0	62	12	171	688	139	72	100	9	10
hsa-mir-340	1548	180	598	170	1080	2780	154	0	40	3	8	3	46	0	199	25	55	65	109	30	320	11	17
hsa-mir-342	80352	7190	6045	5111	9511	136670	16537	3497	38291	4944	348	97	2114	11	7318	5149	8244	11061	4689	10898	193062	1906	9670
hsa-mir-345	1437	91	280	12	514	3343	431	109	55	25	105	31	96	1	269	38	191	135	151	80	242	11	30
hsa-mir-346	5	0	0	0	0	0	1	0	5	1	0	0	0	0	7	0	0	0	0	0	0	0	0
hsa-mir-34a	20155	7346	3967	2789	9975	255972	21164	1460	378	134	877	221	3465	17	14107	256	1323	5260	1233	521	288	91	33
hsa-mir-34b	1412	13	127	48	602	4816	159	0	4	0	16	3	38	0	453	0	4	43	13	2	1	1	0
hsa-mir-34c	810	61	97	2	191	5616	122	0	1	6	0	0	34	1	496	1	0	193	6	0	0	1	1
hsa-mir-3529	0	0	0	0	0	0	0	0	0	0	0	0	0	0	0	0	0	0	0	0	0	0	0
hsa-mir-3545	7	0	0	0	0	29	0	0	0	0	0	0	0	0	0	0	0	0	0	0	0	0	0
hsa-mir-3591	0	0	0	0	0	0	0	0	0	0	0	0	0	0	0	0	0	0	1	0	0	0	0
hsa-mir-3605	21	0	10	0	0	222	12	0	9	4	5	4	5	0	14	0	2	37	6	2	14	0	1
hsa-mir-3606	0	0	0	0	0	0	1	0	0	0	0	0	0	0	0	0	0	0	0	0	0	0	0
hsa-mir-3607	923	130	243	241	702	150	26	77	3	0	41	3	18	0	83	43	51	79	21	26	263	16	11
hsa-mir-3609	94	69	54	0	182	62	7	0	7	2	0	0	0	0	50	62	42	19	11	55	385	16	27
hsa-mir-361	16288	2588	7304	2112	3226	16964	2444	946	3449	283	160	50	350	3	1054	1622	5295	2496	1239	3185	19483	542	1082
hsa-mir-3610	0	0	0	0	0	0	0	0	0	0	0	3	0	0	0	0	0	1	0	0	0	0	0
hsa-mir-3611	42	0	30	0	14	27	5	0	0	0	4	0	0	1	0	4	0	0	0	0	0	1	0
hsa-mir-3612	0	0	0	0	0	0	0	0	0	0	0	0	0	0	0	0	0	0	0	0	0	0	0
hsa-mir-3613	1122	253	561	338	1136	1301	217	1020	62	24	50	23	60	3	185	65	108	141	59	45	565	18	16
hsa-mir-3614	13	29	1	4	0	19	8	1	1	0	6	0	0	0	0	0	6	0	0	5	52	0	4
hsa-mir-3615	45	0	62	15	0	44	36	1	13	7	8	3	3	1	1	2	14	5	18	8	29	1	1
hsa-mir-3616	0	1	0	106	0	283	0	0	0	0	0	0	0	1	1	0	0	0	0	0	0	0	0
hsa-mir-3617	16	0	0	0	0	15	0	0	0	0	0	0	0	0	5	0	0	0	0	0	0	0	0
hsa-mir-3618	0	0	0	0	0	0	1	0	0	0	0	0	0	0	0	0	0	0	0	0	15	0	0
hsa-mir-3619	6	0	0	0	0	0	0	0	0	0	0	0	2	0	0	0	0	3	0	0	0	0	0
hsa-mir-362	9617	668	2548	373	2876	21210	248	127	35	13	39	31	43	0	707	53	279	484	72	105	233	15	24
hsa-mir-3620	0	0	0	0	0	0	13	0	2	2	0	0	0	0	0	0	0	0	0	0	16	0	2
hsa-mir-3621	0	0	0	0	0	0	0	0	0	0	0	0	0	0	0	0	0	0	0	0	0	0	0
hsa-mir-3622a	0	0	0	0	0	33	6	0	10	0	7	0	0	0	0	0	6	0	0	1	0	0	0
hsa-mir-3622b	0	0	0	0	0	0	0	0	0	0	0	0	0	0	0	0	0	0	0	0	0	0	0
hsa-mir-363	3132	35	7925	24	92	386	38	34	7	9	29	2	15	0	203	99	350	0	1	169	279	26	33
hsa-mir-3646	0	0	0	0	0	0	0	0	0	0	0	0	0	0	0	0	0	0	0	0	0	0	0
hsa-mir-3648	22	27	0	0	0	33	3	0	0	2	6	0	1	3	7	2	0	48	6	0	16	1	1
hsa-mir-3649	0	0	0	0	0	0	0	0	0	0	0	0	0	0	0	0	0	0	0	0	0	0	0
hsa-mir-3650	0	0	0	0	0	0	0	0	0	0	0	0	0	0	0	0	0	0	0	0	0	0	0
hsa-mir-3651	15	2	0	0	0	254	6	0	0	1	0	0	2	0	32	17	0	52	10	1	29	6	4
hsa-mir-3652	4	0	0	0	0	0	0	0	0	0	18	0	0	2	0	1	0	19	0	0	0	3	0
hsa-mir-3653	0	0	0	0	0	7	0	0	0	0	0	0	0	0	0	3	1	0	1	0	7	0	0
hsa-mir-3654	0	2	0	0	0	0	0	0	0	0	0	0	0	0	0	0	0	0	0	0	0	0	0
hsa-mir-3655	0	0	0	0	0	0	0	0	0	0	0	0	0	0	0	0	0	0	0	0	0	0	0
hsa-mir-3656	23	7	0	0	0	30	5	129	19	12	27	17	11	19	3	98	3	52	0	5	32	96	8
hsa-mir-3657	113	3	1	91	0	15	0	0	0	0	0	0	2	0	0	0	4	6	0	9	0	0	0
hsa-mir-3658	0	0	0	0	0	0	0	0	0	0	0	0	0	0	0	0	0	0	0	0	0	0	0
hsa-mir-3659	14	0	24	0	0	78	4	0	0	0	0	0	0	0	0	0	2	0	0	1	0	0	0
hsa-mir-365a	1582	1937	6765	473	13906	3665	491	602	443	146	56	24	96	0	2140	31	1171	5074	473	413	253	29	20
hsa-mir-365b	1591	1915	6721	472	13808	3530	474	602	443	150	56	24	96	0	2102	28	1166	5068	469	412	216	28	20
hsa-mir-3660	0	0	0	0	0	0	0	0	0	0	0	0	0	0	0	0	0	0	0	0	0	0	0
hsa-mir-3661	45	0	0	0	0	22	0	0	0	0	0	0	0	0	0	0	5	32	0	6	0	0	0
hsa-mir-3662	4	0	0	0	0	0	0	0	0	0	0	0	0	0	0	0	0	0	0	0	0	0	0
hsa-mir-3663	0	0	0	0	0	0	0	0	0	0	0	0	0	0	0	0	0	0	0	0	0	0	0
hsa-mir-3664	0	0	0	0	0	5	0	0	0	0	0	0	0	0	0	0	0	0	0	0	0	0	0
hsa-mir-3665	1	0	0	0	0	0	0	0	0	0	0	0	0	0	0	0	0	0	0	0	0	0	0
hsa-mir-3666	0	0	0	0	0	0	0	0	0	0	0	0	0	0	0	0	0	0	0	0	0	0	0
hsa-mir-3667	26	27	15	0	88	557	56	0	7	1	12	0	17	0	4	20	1	8	39	6	62	4	9
hsa-mir-3668	0	0	0	0	0	0	0	0	0	0	0	0	0	0	0	0	0	0	0	0	0	0	0
hsa-mir-3669	0	0	0	0	0	0	0	0	0	0	0	0	0	0	0	0	0	0	0	0	0	0	0
hsa-mir-367	0	0	0	0	0	0	0	0	0	0	0	0	0	0	0	0	0	0	0	0	0	0	0
hsa-mir-3670-1	0	0	0	0	0	0	0	0	0	0	0	0	0	0	0	0	0	0	0	0	0	0	0
hsa-mir-3670-2	0	0	0	0	0	0	0	0	0	0	0	0	0	0	0	0	0	0	0	0	0	0	0
hsa-mir-3671	0	0	0	0	0	0	0	0	0	0	0	0	0	0	0	0	0	0	0	0	0	0	0
hsa-mir-3672	0	0	0	0	0	0	0	0	0	0	0	0	0	0	0	0	0	0	0	0	0	0	0
hsa-mir-3673	0	0	0	0	0	0	0	0	0	0	0	0	0	0	0	0	0	0	0	0	0	0	0
hsa-mir-3674	0	0	0	0	0	0	0	0	0	0	0	0	0	0	0	0	0	0	0	0	0	0	0
hsa-mir-3675	0	0	0	0	0	0	0	0	0	0	0	0	0	0	0	0	0	0	0	0	0	0	0
hsa-mir-3676	392	110	347	1	71	462	10	0	12	2	115	3	12	1	44	9	70	287	17	32	288	10	16
hsa-mir-3677	76	0	12	0	0	1	2	0	0	0	8	4	0	0	1	0	0	0	0	0	0	0	0
hsa-mir-3678	12	0	0	0	0	36	0	0	0	0	0	0	0	0	0	0	0	0	0	0	0	0	0
hsa-mir-3679	9	3	5	0	0	35	5	0	0	0	0	0	0	0	2	1	1	0	2	1	6	1	0
hsa-mir-3680-1	17	0	0	0	0	0	0	0	0	0	0	0	0	0	0	0	3	0	0	3	0	0	0
hsa-mir-3680-2	17	0	0	0	0	0	0	0	0	0	0	0	0	0	0	0	3	0	0	3	0	0	0
hsa-mir-3681	61	9	0	0	0	1382	26	8	5	0	0	0	1	0	0	0	0	0	3	0	0	0	2
hsa-mir-3682	1	0	0	0	0	0	0	0	0	0	0	0	0	0	0	0	0	0	0	0	0	0	0
hsa-mir-3683	0	0	0	0	0	0	0	0	0	0	0	0	0	0	0	0	0	0	0	0	0	0	0
hsa-mir-3684	5	0	0	0	0	0	0	0	0	0	0	0	0	0	0	0	0	0	0	0	0	0	0
hsa-mir-3685	0	0	0	0	0	0	0	0	0	0	0	0	0	0	0	0	0	0	0	0	0	0	0
hsa-mir-3686	0	0	0	0	0	0	0	0	0	0	0	0	0	0	0	0	0	0	0	0	0	0	0
hsa-mir-3687	50	0	19	0	0	25	1	0	0	3	3	0	15	1	78	7	15	3	23	6	0	8	0
hsa-mir-3688-1	0	0	0	0	0	0	0	0	0	0	0	0	0	0	3	0	0	0	0	0	0	0	0
hsa-mir-3688-2	0	0	0	0	0	0	0	0	0	0	0	0	0	0	4	0	0	0	0	0	0	0	0
hsa-mir-3689a	0	0	0	0	0	903	0	0	0	0	0	0	0	0	0	3	0	0	0	0	0	0	0
hsa-mir-3689b	0	0	0	0	0	903	0	0	0	0	0	0	0	0	0	3	0	0	0	0	0	0	0
hsa-mir-3689c	0	0	0	0	0	0	0	0	0	0	0	0	0	0	0	0	0	0	0	0	0	0	0
hsa-mir-3689d-1	0	0	0	0	0	0	0	0	0	0	0	0	0	0	0	0	0	0	0	0	0	0	0
hsa-mir-3689d-2	0	0	0	0	0	0	0	0	0	0	0	0	0	0	0	0	0	0	0	0	0	0	0
hsa-mir-3689e	0	0	0	0	0	903	0	0	0	0	0	0	0	0	0	3	0	0	0	0	0	0	0
hsa-mir-3689f	0	0	0	0	0	271	0	0	0	0	0	0	0	0	0	0	0	0	0	0	0	0	0
hsa-mir-369	53	50	2	1	196	363	8	0	5	0	0	0	0	0	52	0	0	22	3	0	0	0	1
hsa-mir-3690	0	21	2	0	0	28	5	0	4	1	0	0	0	0	4	0	0	57	7	0	0	0	0
hsa-mir-3691	14	0	12	0	0	23	0	0	4	0	2	0	0	1	0	2	2	7	5	1	24	6	1
hsa-mir-3692	0	0	0	0	0	0	0	0	0	0	0	0	0	0	0	0	0	0	0	0	0	0	0
hsa-mir-370	8	0	1	0	63	420	32	0	17	12	107	126	30	7	28	0	9	13	0	2	0	1	0
hsa-mir-3713	0	0	0	0	0	0	0	0	0	0	0	0	0	0	0	0	0	0	0	0	0	0	0
hsa-mir-3714	0	0	0	0	0	0	0	0	0	0	0	0	0	0	0	0	0	0	0	0	0	0	0
hsa-mir-371a	1	0	0	0	0	0	0	0	0	0	0	0	0	0	0	0	0	0	0	0	0	0	0
hsa-mir-371b	0	0	0	0	0	28	5	0	3	0	0	0	0	0	2	0	0	0	17	0	0	0	1
hsa-mir-372	0	0	1	0	0	0	0	0	0	0	0	0	0	0	0	0	0	0	0	0	0	0	0
hsa-mir-373	0	0	0	0	0	0	0	0	1	0	0	0	0	0	0	0	0	0	0	0	0	0	0
hsa-mir-374a	2946	1153	2946	849	6335	4728	153	655	65	3	30	15	89	1	474	25	398	275	109	156	455	5	7
hsa-mir-374b	2362	730	1065	1007	4014	6267	147	170	205	18	15	17	45	0	674	70	393	965	262	179	683	23	17
hsa-mir-374c	56	40	46	3	59	75	3	9	4	1	1	0	3	0	5	2	9	34	6	6	73	1	0
hsa-mir-375	14	0	0	0	0	0	2	81	1	0	0	8	3	0	125	0	5	0	3	4	0	0	0
hsa-mir-376a-1	1390	432	356	125	1866	6370	154	752	17	17	55	12	44	1	585	1	24	138	10	16	0	0	0
hsa-mir-376a-2	1322	429	328	125	1764	6099	152	752	17	17	55	12	40	1	565	1	24	138	8	16	0	0	0
hsa-mir-376b	190	147	72	0	224	1124	7	162	4	4	2	1	6	0	70	0	1	20	2	4	0	0	0
hsa-mir-376c	1375	637	255	171	2150	9235	152	634	24	11	44	6	35	2	820	9	17	103	17	9	1	1	0
hsa-mir-377	139	47	24	0	309	637	16	210	1	7	17	0	11	0	47	2	0	20	0	0	0	4	0
hsa-mir-378a	2899	1101	1428	308	2603	23648	1909	569	249	154	3949	408	607	44	1823	178	275	1072	882	199	2654	76	68
hsa-mir-378b	296	79	132	0	36	342	54	243	11	0	168	22	25	13	57	36	2	261	34	5	54	16	4
hsa-mir-378c	1126	267	627	86	1200	1404	320	454	37	12	825	120	94	26	191	73	72	551	198	57	575	34	14
hsa-mir-378d-1	669	115	386	1	740	571	129	258	16	2	299	42	43	20	109	62	22	446	77	18	252	30	7
hsa-mir-378d-2	679	137	393	1	802	604	152	258	16	5	322	48	48	20	113	62	23	458	84	22	344	30	7
hsa-mir-378e	293	79	122	0	38	326	47	240	11	0	167	22	24	13	53	36	2	261	31	5	55	16	4
hsa-mir-378f	658	105	360	1	698	586	118	243	15	0	297	39	40	17	105	55	23	436	79	18	257	26	7
hsa-mir-378g	659	129	362	1	759	558	139	244	15	4	312	46	47	17	107	60	22	446	79	21	347	30	7
hsa-mir-378h	258	69	102	1	18	285	40	240	9	1	159	17	21	11	52	26	4	221	28	5	41	13	4
hsa-mir-378i	1106	243	585	86	1023	1659	291	438	42	11	984	137	106	23	246	76	73	508	197	60	772	31	15
hsa-mir-379	101	93	17	28	1	580	26	0	3	3	5	0	16	0	89	0	0	61	3	0	0	1	0
hsa-mir-380	6	0	0	0	0	80	0	0	0	0	0	0	0	0	0	0	0	0	0	0	0	0	0
hsa-mir-381	37	38	46	0	247	419	12	1	2	4	3	0	14	0	33	0	8	0	0	3	0	0	0
hsa-mir-382	112	8	24	0	79	705	8	0	0	2	9	11	8	0	61	2	0	0	11	2	0	1	0
hsa-mir-383	0	0	0	0	0	0	0	83	0	0	0	0	3	0	0	0	0	1	0	0	0	0	0
hsa-mir-384	0	0	0	0	0	0	0	0	0	0	0	0	0	0	0	0	0	0	0	0	0	0	0
hsa-mir-3907	0	0	0	0	0	0	0	0	0	0	0	0	0	0	0	0	0	0	0	0	0	0	0
hsa-mir-3908	0	0	0	0	0	0	0	0	0	0	0	0	0	0	0	0	0	0	0	0	0	0	0
hsa-mir-3909	31	66	0	0	0	32	6	0	2	1	0	0	0	0	3	4	0	0	5	0	0	0	0
hsa-mir-3910-1	5	0	0	0	0	14	4	0	0	0	0	0	0	0	2	0	0	0	0	0	0	0	0
hsa-mir-3910-2	5	0	0	0	0	14	4	0	0	0	0	0	0	0	2	0	0	0	0	0	0	0	0
hsa-mir-3911	0	0	0	0	0	0	1	0	0	0	0	0	0	0	0	0	0	0	0	0	0	0	0
hsa-mir-3912	86	0	68	0	0	72	7	0	0	0	0	0	0	0	11	0	0	0	0	2	0	0	0
hsa-mir-3913-1	92	2	6	0	0	182	4	1	3	1	25	34	5	1	25	1	2	0	23	1	0	0	0
hsa-mir-3913-2	92	2	6	0	0	182	4	1	3	1	25	34	5	1	25	1	2	0	23	1	0	0	0
hsa-mir-3914-1	0	0	0	0	0	0	0	0	0	0	0	0	0	0	1	0	0	0	0	0	0	0	0
hsa-mir-3914-2	0	0	0	0	0	0	0	0	0	0	0	0	0	0	1	0	0	0	0	0	0	0	0
hsa-mir-3915	0	0	0	0	0	29	0	0	0	0	0	0	0	0	0	1	0	0	0	0	0	4	0
hsa-mir-3916	5	0	0	0	0	0	0	0	0	0	0	0	0	0	0	0	0	0	0	0	0	0	0
hsa-mir-3917	8	0	0	0	0	0	0	0	3	0	0	0	0	0	14	0	0	3	2	0	0	0	0
hsa-mir-3918	3	0	0	0	0	28	3	0	0	0	0	0	0	0	0	0	0	0	0	0	0	0	1
hsa-mir-3919	0	0	0	0	0	0	0	0	0	0	0	0	0	0	0	0	0	0	0	0	0	0	0
hsa-mir-3920	0	0	0	0	0	28	0	0	0	0	0	0	0	0	0	0	0	0	0	0	0	0	0
hsa-mir-3921	0	0	0	0	0	0	0	0	0	0	0	0	0	0	0	0	0	0	0	0	0	0	0
hsa-mir-3922	0	0	0	0	0	0	1	0	0	0	0	0	0	0	0	0	0	0	0	1	0	0	0
hsa-mir-3923	0	0	0	0	0	0	0	0	0	0	0	0	0	0	0	0	0	0	0	0	0	0	0
hsa-mir-3924	0	0	0	0	0	0	0	0	0	0	0	0	0	0	0	0	0	0	0	0	0	0	0
hsa-mir-3925	0	0	0	0	0	0	0	0	0	0	0	0	0	0	0	0	0	0	0	0	0	0	0
hsa-mir-3926-1	1	0	0	0	0	1	1	0	0	0	0	0	0	0	0	0	0	0	0	0	0	0	0
hsa-mir-3926-2	1	0	0	0	0	1	1	0	0	0	0	0	0	0	0	0	0	0	0	0	0	0	0
hsa-mir-3927	0	0	0	0	0	0	0	0	0	0	0	0	0	0	0	0	0	0	0	0	0	0	0
hsa-mir-3928	11	0	10	0	0	20	9	0	8	0	10	0	0	1	6	0	3	0	0	2	1	0	1
hsa-mir-3929	0	0	0	0	0	0	0	0	0	0	0	0	0	0	0	0	0	0	0	0	0	0	0
hsa-mir-3934	10	0	0	0	0	9	0	0	1	0	0	0	0	0	3	0	0	0	0	1	0	0	0
hsa-mir-3935	0	0	0	0	0	0	0	0	0	0	0	0	0	0	0	0	0	0	0	0	0	0	0
hsa-mir-3936	0	0	0	0	0	0	0	0	0	0	0	0	0	0	0	0	0	0	0	0	0	0	0
hsa-mir-3937	0	0	0	0	0	0	0	0	0	0	0	0	0	0	0	0	0	0	0	0	0	0	0
hsa-mir-3938	0	0	0	0	0	0	0	0	0	0	0	0	0	0	0	0	0	0	0	0	0	0	0
hsa-mir-3939	0	0	0	0	0	0	1	0	0	0	0	0	0	0	8	0	0	0	0	0	0	0	0
hsa-mir-3940	128	36	70	0	6	870	29	0	88	84	7	0	7	0	2	14	64	136	57	34	220	3	82
hsa-mir-3941	0	0	0	0	0	0	0	0	0	0	0	0	0	0	0	0	0	0	0	0	0	0	0
hsa-mir-3942	3	0	7	0	0	0	0	0	0	0	0	0	0	0	0	0	0	0	0	0	0	0	0
hsa-mir-3943	2	0	0	0	0	488	3	0	0	0	0	0	0	0	0	0	0	0	1	0	0	0	0
hsa-mir-3944	15	0	0	0	0	0	0	0	0	0	0	0	0	1	19	0	0	0	6	1	0	0	0
hsa-mir-3945	0	0	0	0	0	1	0	0	0	0	0	0	0	0	0	0	0	0	0	0	0	0	0
hsa-mir-3960	97	35	22	1	0	37	10	115	23	9	34	8	19	69	29	134	14	2	7	31	46	179	24
hsa-mir-3972	0	0	0	0	0	0	0	0	0	0	0	0	0	0	0	0	0	0	0	0	0	0	0
hsa-mir-3973	0	0	0	0	0	0	0	0	0	0	0	0	0	0	0	0	0	0	0	0	0	0	0
hsa-mir-3974	0	0	0	0	0	0	0	0	0	0	0	0	0	0	0	0	0	0	0	0	0	0	0
hsa-mir-3975	0	0	0	0	0	0	0	0	0	0	0	0	0	0	0	0	0	0	0	0	0	0	0
hsa-mir-3976	0	0	0	0	0	0	0	0	0	0	0	0	0	0	0	0	0	0	0	0	0	0	0
hsa-mir-3977	0	0	0	0	0	0	0	0	0	0	0	0	0	0	0	0	0	0	0	0	0	0	0
hsa-mir-3978	0	0	0	0	0	0	0	0	0	0	0	0	0	0	0	0	0	0	0	0	0	0	0
hsa-mir-409	438	139	94	180	699	3604	68	2	79	31	155	110	53	14	335	10	19	85	37	12	0	7	0
hsa-mir-410	6	2	1	85	0	113	0	0	0	1	0	1	0	0	11	0	0	12	0	0	0	0	0
hsa-mir-411	42	41	10	0	41	71	2	18	0	1	0	0	0	0	24	0	0	21	2	0	0	0	0
hsa-mir-412	0	0	0	0	0	0	0	0	0	0	0	0	0	0	0	0	0	0	0	0	0	0	0
hsa-mir-421	1263	132	136	1	267	3085	61	1	46	5	2	0	5	0	181	22	73	22	29	27	44	10	7
hsa-mir-422a	3	1	2	0	3	15	3	0	0	0	5	0	2	0	4	0	1	1	0	0	0	0	0
hsa-mir-423	11883	1831	1931	918	3273	18014	1776	852	841	421	760	109	251	7	1468	566	1207	2152	918	1079	4358	208	454
hsa-mir-424	12618	7823	20107	2298	91931	82592	3046	4999	114	51	152	96	787	2	5778	75	810	6702	554	305	59	43	6
hsa-mir-425	80024	3353	9704	4557	10633	667193	6754	3376	1080	355	1337	161	695	38	28446	567	1416	4993	2779	858	5405	199	332
hsa-mir-4251	0	0	0	0	0	0	0	0	0	0	0	0	0	0	0	0	0	0	0	0	0	0	0
hsa-mir-4252	0	0	0	0	0	0	0	0	0	0	0	0	0	0	0	0	0	0	0	0	0	0	0
hsa-mir-4253	0	0	0	0	0	0	0	0	0	0	0	0	0	0	0	0	0	0	0	0	0	0	0
hsa-mir-4254	0	0	0	0	0	0	0	0	0	0	0	0	0	0	0	0	0	0	0	0	0	0	0
hsa-mir-4255	0	0	0	0	0	0	0	0	0	0	0	0	0	0	0	0	0	0	0	0	0	0	0
hsa-mir-4256	0	0	0	0	0	0	0	0	0	0	0	0	0	0	0	0	0	0	0	0	0	0	0
hsa-mir-4257	0	0	0	0	0	0	0	0	0	0	0	0	0	0	0	0	0	0	0	0	0	0	0
hsa-mir-4258	0	0	0	0	0	0	0	0	0	0	0	0	0	0	0	0	0	0	0	0	0	0	0
hsa-mir-4259	0	0	0	0	0	0	0	0	0	0	0	0	0	0	0	0	0	0	0	0	0	0	0
hsa-mir-4260	0	0	0	0	0	0	0	0	0	0	0	0	0	0	0	0	0	0	0	0	0	0	0
hsa-mir-4261	0	0	0	0	0	0	0	0	0	0	0	0	0	0	0	0	0	0	0	0	0	0	0
hsa-mir-4262	0	0	0	0	0	0	0	0	0	0	0	0	0	0	0	0	0	0	0	0	0	0	0
hsa-mir-4263	0	0	0	0	0	0	0	0	0	0	0	0	0	0	0	0	0	0	0	0	0	0	0
hsa-mir-4264	0	0	0	0	0	0	0	0	0	0	0	0	0	0	0	0	0	0	0	0	0	0	0
hsa-mir-4265	0	0	0	0	0	0	0	0	0	0	0	0	0	0	0	0	0	0	0	0	0	0	0
hsa-mir-4266	0	0	0	0	0	0	0	0	0	0	0	0	0	0	0	0	0	0	0	0	0	0	0
hsa-mir-4267	0	0	0	0	0	0	0	0	0	0	0	0	0	0	0	0	0	0	0	0	0	0	0
hsa-mir-4268	0	0	0	0	0	0	0	0	0	0	0	0	0	0	0	0	0	0	0	0	0	0	0
hsa-mir-4269	0	0	0	0	0	0	0	0	0	0	0	0	0	0	0	0	0	0	0	0	0	0	0
hsa-mir-4270	0	0	0	0	0	0	0	0	0	0	0	0	0	0	0	0	0	0	0	0	0	0	0
hsa-mir-4271	0	0	0	0	0	0	0	0	0	0	0	0	0	0	0	0	0	0	0	0	0	0	0
hsa-mir-4272	0	0	0	0	0	0	0	0	0	0	0	0	0	0	0	0	0	0	0	0	0	0	0
hsa-mir-4273	0	0	0	0	0	0	0	0	0	0	0	0	0	0	0	0	0	0	0	0	0	0	0
hsa-mir-4274	0	0	0	0	0	0	0	0	0	0	0	0	0	0	0	0	0	0	0	0	0	0	0
hsa-mir-4275	0	0	0	0	0	0	0	0	0	0	0	0	0	0	0	0	0	0	0	0	0	0	0
hsa-mir-4276	0	0	0	0	0	0	0	0	0	0	0	0	0	0	0	0	0	0	0	0	0	0	0
hsa-mir-4277	0	0	0	0	0	0	0	0	0	0	0	0	0	0	0	0	0	0	0	0	0	0	0
hsa-mir-4278	0	0	0	0	0	0	0	0	0	0	0	0	0	0	0	0	0	0	0	0	0	0	0
hsa-mir-4279	0	0	0	0	0	0	0	0	0	0	0	0	0	0	0	0	0	0	0	0	0	0	0
hsa-mir-4280	0	0	0	0	0	0	0	0	0	0	0	0	0	0	0	0	0	0	0	0	0	0	0
hsa-mir-4281	0	0	0	0	0	0	0	0	0	0	0	0	0	0	0	0	0	0	0	0	0	0	0
hsa-mir-4282	0	0	0	0	0	0	0	0	0	0	0	0	0	0	0	0	0	0	0	0	0	0	0
hsa-mir-4283-1	0	0	0	0	0	0	0	0	0	0	0	0	0	0	0	0	0	0	0	0	0	0	0
hsa-mir-4283-2	0	0	0	0	0	0	0	0	0	0	0	0	0	0	0	0	0	0	0	0	0	0	0
hsa-mir-4284	79	17	0	0	0	78	11	0	9	3	0	0	13	0	341	0	0	5	5	10	38	1	13
hsa-mir-4285	0	0	0	0	0	0	0	0	0	0	0	0	0	0	0	0	0	0	0	0	0	0	0
hsa-mir-4286	4838	3099	1076	1027	2889	14676	2370	1086	2986	1783	700	77	947	10	2171	1163	2259	4425	2220	2521	12978	414	1460
hsa-mir-4287	0	0	0	0	0	0	0	0	0	0	0	0	0	0	0	0	0	0	0	0	0	0	0
hsa-mir-4288	0	0	0	0	0	0	0	0	0	0	0	0	0	0	0	0	0	0	0	0	0	0	0
hsa-mir-4289	13	0	0	0	0	0	0	0	0	0	0	0	0	0	0	0	0	0	3	0	0	0	0
hsa-mir-429	59	22	29	0	0	481	3	17	3	1	0	0	5	0	29	0	5	0	3	5	0	0	0
hsa-mir-4290	0	0	0	0	0	0	0	0	0	0	0	0	0	0	0	0	0	0	0	0	0	0	0
hsa-mir-4291	0	0	0	0	0	0	0	0	0	0	0	0	0	0	0	0	0	0	0	0	0	0	0
hsa-mir-4292	0	0	0	0	0	0	2	0	0	0	0	0	0	0	0	0	0	0	0	0	0	0	0
hsa-mir-4293	0	0	0	0	0	0	0	0	0	0	0	0	0	0	0	0	0	0	0	0	0	0	0
hsa-mir-4294	0	0	0	0	0	0	0	0	0	0	0	0	0	0	0	0	0	0	0	0	0	0	0
hsa-mir-4295	0	0	0	0	0	0	0	0	0	0	0	0	0	0	0	0	0	0	0	0	0	0	0
hsa-mir-4296	0	0	0	0	0	0	0	0	0	0	0	0	0	0	0	0	0	0	0	0	0	0	0
hsa-mir-4297	0	0	0	0	0	1	0	0	0	0	0	0	0	0	0	0	0	0	0	0	0	0	0
hsa-mir-4298	0	0	0	0	0	0	0	0	0	0	0	0	0	0	0	0	0	0	0	0	0	0	0
hsa-mir-4299	0	0	0	0	0	0	0	0	0	0	0	0	0	0	0	0	0	0	0	0	0	0	0
hsa-mir-4300	0	0	0	0	0	0	0	0	0	0	0	0	0	0	0	0	0	0	0	0	0	0	0
hsa-mir-4301	0	0	8	0	0	0	3	0	0	0	0	0	0	0	0	3	2	0	0	3	53	0	11
hsa-mir-4302	0	0	0	0	0	0	0	0	0	0	0	0	0	0	0	0	0	0	0	0	0	0	0
hsa-mir-4303	0	0	0	0	0	0	0	0	0	0	0	0	0	0	0	0	0	0	0	0	0	0	0
hsa-mir-4304	0	0	0	0	0	0	0	0	0	0	0	0	0	0	0	0	0	0	0	0	0	0	0
hsa-mir-4305	0	0	0	0	0	0	0	0	0	0	0	0	0	0	0	0	0	0	0	0	0	0	0
hsa-mir-4306	26	1	7	0	1	24	26	0	0	0	8	6	2	0	0	0	0	1	1	0	0	0	0
hsa-mir-4307	0	0	0	0	0	0	0	0	0	0	0	0	0	0	0	0	0	0	0	0	0	0	0
hsa-mir-4308	0	0	0	0	0	0	0	0	0	0	0	0	0	0	0	0	0	0	0	0	0	0	0
hsa-mir-4309	0	0	0	0	0	0	0	0	0	0	0	0	0	0	0	0	0	0	0	0	0	0	0
hsa-mir-431	20	0	0	0	0	43	6	0	6	2	0	0	0	0	4	0	4	0	1	0	0	0	0
hsa-mir-4310	0	0	0	0	0	0	0	0	0	0	0	0	0	0	0	0	0	0	0	0	0	0	0
hsa-mir-4311	0	0	0	0	0	0	0	0	0	0	0	0	0	0	0	0	0	0	0	0	0	0	0
hsa-mir-4312	0	0	0	0	0	0	0	0	0	0	0	0	0	0	0	0	0	0	0	0	0	0	0
hsa-mir-4313	0	0	0	0	0	0	0	0	0	0	0	0	0	0	0	0	0	0	0	0	0	0	0
hsa-mir-4314	0	0	0	0	0	0	0	0	0	0	0	0	0	1	0	0	0	0	0	0	0	0	0
hsa-mir-4315-1	0	0	0	0	0	0	0	0	0	0	0	0	0	0	0	0	0	0	0	0	0	0	0
hsa-mir-4315-2	0	0	0	0	0	0	0	0	0	0	0	0	0	0	0	0	0	0	0	0	0	0	0
hsa-mir-4316	0	0	0	0	0	0	0	0	0	0	0	0	0	0	0	0	0	0	0	0	0	0	0
hsa-mir-4317	0	0	1	0	1	0	0	0	0	0	0	0	0	0	0	0	0	0	0	0	0	0	0
hsa-mir-4318	0	0	0	0	0	0	0	0	0	0	0	0	0	0	0	0	0	0	0	0	0	0	0
hsa-mir-4319	0	0	0	0	0	0	0	0	0	0	0	0	0	0	0	0	0	0	0	0	0	0	0
hsa-mir-432	4	0	12	0	67	36	2	0	1	2	0	0	2	0	0	0	0	0	1	0	0	0	0
hsa-mir-4320	0	0	0	0	0	0	0	0	0	0	0	0	0	0	0	0	0	0	0	0	0	0	0
hsa-mir-4321	0	0	0	0	0	0	0	0	0	0	0	0	0	0	0	0	0	0	0	0	0	0	0
hsa-mir-4322	0	0	0	0	0	0	0	0	0	0	0	0	0	0	0	0	0	0	0	0	0	0	0
hsa-mir-4323	0	0	0	0	0	0	2	0	1	2	0	0	0	0	0	0	1	0	0	1	0	0	0
hsa-mir-4324	0	0	0	0	0	0	0	0	2	1	0	0	0	0	2	0	0	1	0	0	0	0	0
hsa-mir-4325	0	0	0	0	0	0	0	0	0	0	0	0	0	0	0	0	0	0	0	0	0	0	0
hsa-mir-4326	58	0	14	0	96	17	13	0	1	0	10	0	0	0	0	0	6	0	1	2	13	0	0
hsa-mir-4327	0	0	0	0	0	0	0	0	0	0	0	0	0	0	0	0	0	0	0	0	0	0	0
hsa-mir-4328	6	4	0	0	1	0	0	0	0	0	0	0	0	0	0	0	0	0	0	0	0	0	0
hsa-mir-4329	0	0	0	0	0	0	0	0	0	0	0	0	0	0	0	0	0	0	0	0	0	0	0
hsa-mir-433	7	0	0	0	33	50	3	0	4	0	0	0	1	0	4	0	2	2	0	0	0	0	0
hsa-mir-4330	0	0	0	0	0	0	0	0	0	0	0	0	0	0	0	0	0	0	0	0	0	0	0
hsa-mir-4417	83	0	10	0	0	2	2	0	0	5	19	9	4	90	19	68	1	0	3	1	0	103	0
hsa-mir-4418	0	0	0	0	0	0	0	0	0	0	0	0	0	0	0	0	0	0	0	0	0	0	0
hsa-mir-4419a	0	0	0	0	0	0	0	0	0	0	0	0	0	0	0	0	0	0	0	0	0	0	0
hsa-mir-4419b	0	0	0	0	0	9	7	0	0	0	8	5	0	0	0	0	1	0	0	0	0	0	0
hsa-mir-4420	0	0	0	0	0	0	0	0	0	0	0	0	0	0	0	0	0	29	0	0	0	0	0
hsa-mir-4421	43	0	0	0	0	20	0	0	0	0	5	3	0	0	3	0	0	0	3	0	0	0	0
hsa-mir-4422	16	0	0	196	0	422	12	0	4	0	0	2	0	0	20	4	1	7	5	8	0	1	1
hsa-mir-4423	123	0	7	2	0	4	2	0	5	0	17	0	2	0	13	3	0	3	2	1	0	1	1
hsa-mir-4424	127	17	0	0	0	0	0	0	0	0	0	5	0	0	0	5	0	1	0	0	47	1	0
hsa-mir-4425	0	15	0	0	0	0	0	0	0	0	0	0	0	0	0	0	0	0	0	0	0	0	0
hsa-mir-4426	0	0	0	0	0	0	0	0	0	0	0	0	0	0	0	0	9	0	0	2	0	0	0
hsa-mir-4427	0	0	0	0	0	0	0	0	0	0	0	0	0	0	0	0	0	0	0	0	0	0	0
hsa-mir-4428	0	0	0	0	0	0	0	0	0	0	0	0	0	0	0	0	0	0	0	0	0	0	0
hsa-mir-4429	22	0	24	0	1	2	2	0	3	0	5	7	0	2	0	2	14	0	1	2	7	1	0
hsa-mir-4430	0	0	0	0	0	11	16	0	0	0	1	0	0	1	0	0	0	0	0	0	0	0	0
hsa-mir-4431	0	0	0	0	0	0	0	0	0	0	0	0	0	0	0	0	0	0	0	0	0	0	0
hsa-mir-4432	0	0	0	0	0	0	0	0	0	0	0	0	0	0	0	0	0	0	0	0	0	0	0
hsa-mir-4433	9	0	0	0	0	18	0	0	0	1	0	0	0	0	4	0	0	0	1	0	0	0	0
hsa-mir-4434	0	0	0	0	61	14	1	0	0	0	0	0	0	0	0	0	0	0	0	0	0	0	0
hsa-mir-4435-1	0	0	0	0	0	0	0	0	0	0	0	0	0	0	0	0	0	0	0	0	0	0	0
hsa-mir-4435-2	0	0	0	0	0	0	0	0	0	0	0	0	0	0	0	0	0	0	0	0	0	0	0
hsa-mir-4436a	0	37	0	0	0	0	0	0	0	0	0	0	0	0	0	0	0	32	0	0	0	0	0
hsa-mir-4436b-1	0	0	0	0	0	0	0	0	0	0	0	0	0	0	0	0	0	0	0	0	0	0	0
hsa-mir-4436b-2	0	0	0	0	0	0	0	0	0	0	0	0	0	0	0	0	0	0	0	0	0	0	0
hsa-mir-4437	0	0	0	0	0	0	0	0	0	0	0	0	0	0	0	0	0	0	0	0	0	0	0
hsa-mir-4438	0	0	0	0	0	0	0	0	0	0	0	0	0	0	0	0	0	0	0	0	0	0	0
hsa-mir-4439	0	0	7	0	0	0	0	0	0	0	0	0	0	0	0	0	0	0	0	0	0	0	0
hsa-mir-4440	0	0	0	0	0	0	1	0	0	0	0	0	0	0	0	0	0	0	4	0	0	1	0
hsa-mir-4441	0	0	0	0	0	0	0	0	0	0	0	0	0	0	0	0	0	0	0	0	0	0	0
hsa-mir-4442	0	0	0	0	0	5	6	0	0	0	2	0	1	0	0	0	0	0	1	0	0	0	0
hsa-mir-4443	6	0	3	0	22	10	9	0	0	1	6	4	0	10	0	30	1	21	0	1	11	35	0
hsa-mir-4444-1	5	0	0	0	0	10	1	0	0	0	0	1	0	1	0	0	0	0	0	0	0	0	0
hsa-mir-4444-2	5	0	0	0	0	10	1	0	0	0	0	1	0	1	0	0	0	0	0	0	0	0	0
hsa-mir-4445	0	0	0	0	0	0	0	0	0	0	0	0	0	0	0	0	0	0	0	0	0	0	0
hsa-mir-4446	235	0	0	0	0	73	7	0	6	4	0	0	0	0	0	0	2	0	14	4	0	1	0
hsa-mir-4447	0	0	0	0	0	1	0	0	0	0	0	0	0	0	0	0	0	0	0	0	0	0	0
hsa-mir-4448	15	0	24	0	11	0	3	2	7	0	0	0	2	2	34	0	1	29	2	4	14	0	0
hsa-mir-4449	7	0	0	0	0	48	1	0	4	4	2	0	3	1	28	6	5	18	0	5	56	3	3
hsa-mir-4450	0	0	0	0	0	0	0	0	0	0	0	0	0	0	0	0	0	0	0	0	0	0	0
hsa-mir-4451	0	0	0	0	0	0	0	0	0	0	0	0	0	0	0	0	0	1	0	0	0	0	0
hsa-mir-4452	0	0	0	0	0	0	0	0	0	0	0	0	0	0	0	0	0	0	0	0	0	0	0
hsa-mir-4453	0	0	0	0	0	0	0	0	0	0	0	0	0	0	0	0	0	0	0	0	0	0	0
hsa-mir-4454	279	110	278	0	125	398	99	0	105	114	22	2	92	0	197	27	95	274	124	62	356	7	54
hsa-mir-4455	66	29	59	1	0	11	1	0	3	0	40	0	4	2	3	49	18	2	5	10	124	55	2
hsa-mir-4456	0	0	0	1	0	0	0	0	0	0	0	0	0	0	0	0	0	0	0	0	0	0	0
hsa-mir-4457	0	0	0	0	0	0	0	0	0	0	0	0	0	0	0	0	0	0	0	0	0	0	0
hsa-mir-4458	9	1	0	0	0	5	0	0	0	0	0	0	0	0	0	1	0	0	0	0	0	0	0
hsa-mir-4459	11	0	2	0	0	14	4	0	0	0	2	0	0	0	0	8	0	0	0	0	1	4	1
hsa-mir-4460	0	0	0	0	0	0	0	0	0	0	0	0	0	0	0	0	0	0	0	0	0	0	0
hsa-mir-4461	19	0	2	0	0	2	4	0	0	0	0	0	0	0	0	0	4	0	0	0	0	0	0
hsa-mir-4462	0	0	0	0	0	0	0	0	0	0	0	0	0	0	0	0	0	0	0	0	0	0	0
hsa-mir-4463	0	0	0	0	0	0	0	0	0	0	0	0	0	1	0	0	0	0	0	0	0	0	0
hsa-mir-4464	0	0	0	0	0	0	0	0	0	0	0	0	0	0	1	1	0	0	0	0	4	1	0
hsa-mir-4465	0	0	0	0	0	0	0	0	0	0	0	0	0	0	0	0	0	0	0	0	0	0	0
hsa-mir-4466	4	0	0	0	0	0	1	0	0	0	3	0	0	0	0	1	0	0	0	0	0	1	0
hsa-mir-4467	5	0	0	0	0	0	0	0	0	0	0	0	0	0	0	0	0	0	0	0	0	0	0
hsa-mir-4468	0	0	0	0	0	0	0	0	0	0	0	0	0	0	0	0	0	0	0	0	0	0	0
hsa-mir-4469	0	0	0	0	0	0	0	0	0	0	0	0	0	0	0	0	0	0	0	0	0	0	0
hsa-mir-4470	10	0	0	0	0	0	0	0	0	0	0	0	0	0	0	0	0	0	0	0	0	0	0
hsa-mir-4471	0	0	0	0	0	0	0	0	0	0	0	0	0	0	0	0	0	0	0	0	0	0	0
hsa-mir-4472-1	0	0	0	0	0	0	0	0	0	0	0	0	0	0	0	0	0	0	0	0	0	0	0
hsa-mir-4472-2	0	0	0	0	0	0	0	0	0	0	0	0	0	0	0	0	0	0	0	0	0	0	0
hsa-mir-4473	31	0	0	0	0	19	0	0	0	0	0	0	1	0	0	0	3	0	0	0	0	0	0
hsa-mir-4474	0	0	0	0	0	0	0	0	0	0	0	0	0	0	0	0	0	0	0	0	0	0	0
hsa-mir-4475	0	0	0	0	0	0	0	0	0	0	0	0	0	0	0	0	0	0	0	0	0	0	0
hsa-mir-4476	2	0	16	0	0	32	0	0	3	0	0	0	0	0	1	2	4	0	0	0	0	1	1
hsa-mir-4477a	2	0	0	0	0	0	0	0	0	0	0	0	0	0	0	0	0	0	0	0	0	0	0
hsa-mir-4477b	5	0	0	0	0	0	0	0	0	0	0	0	0	0	0	0	0	0	0	0	0	0	0
hsa-mir-4478	0	0	8	0	0	20	10	0	0	0	19	0	0	2	0	0	6	3	1	3	0	0	0
hsa-mir-4479	3	0	0	0	0	0	2	0	0	0	0	1	2	0	0	0	0	0	0	0	0	0	0
hsa-mir-448	0	0	0	0	0	0	0	0	0	0	0	0	0	0	0	0	0	0	0	0	0	0	0
hsa-mir-4480	0	0	0	0	0	0	0	0	0	0	0	0	0	0	0	0	0	0	0	0	0	0	0
hsa-mir-4481	0	0	0	0	0	0	0	0	0	0	0	0	0	0	0	0	0	0	0	0	0	0	0
hsa-mir-4482-1	11	0	0	0	0	45	0	0	0	0	0	0	0	0	0	0	0	0	0	0	0	0	0
hsa-mir-4482-2	11	0	0	0	0	45	0	0	0	0	0	0	0	0	0	0	0	0	0	0	0	0	0
hsa-mir-4483	1	0	0	0	0	10	0	0	0	0	0	0	0	0	0	0	0	0	0	0	0	0	0
hsa-mir-4484	10	0	0	0	0	44	0	0	0	0	3	0	0	0	2	32	3	0	0	3	16	21	0
hsa-mir-4485	122	36	23	0	1	14	20	1	0	2	0	0	14	11	409	156	148	1	4	286	1184	59	189
hsa-mir-4486	0	0	0	0	0	0	0	0	0	0	0	0	0	0	0	0	0	0	0	0	0	0	0
hsa-mir-4487	26	0	0	0	0	56	0	0	0	0	10	0	0	0	14	0	20	0	0	0	27	0	0
hsa-mir-4488	177	51	124	1	0	9	6	1	7	11	1	0	2	119	117	209	12	72	15	25	135	218	22
hsa-mir-4489	0	0	0	0	0	0	0	0	0	0	0	0	0	0	0	0	0	0	0	0	0	0	0
hsa-mir-4490	0	0	0	0	0	0	0	0	0	0	0	0	0	0	0	0	0	0	0	0	0	0	0
hsa-mir-4491	0	5	0	0	0	0	1	0	0	0	6	0	0	0	0	0	0	0	2	0	0	0	0
hsa-mir-4492	6	0	0	0	0	1	2	0	5	5	0	0	4	2	0	2	2	0	0	4	3	0	0
hsa-mir-4493	0	0	0	0	0	0	0	0	0	0	0	0	0	0	0	0	0	0	0	0	0	0	0
hsa-mir-4494	0	0	0	0	0	0	0	0	0	0	0	0	0	0	0	0	0	0	0	0	0	0	0
hsa-mir-4495	3	0	0	0	0	0	0	0	0	0	0	0	0	0	0	0	0	0	0	0	0	0	0
hsa-mir-4496	0	0	0	0	0	0	0	0	0	0	0	0	0	0	0	0	0	0	0	0	0	0	0
hsa-mir-4497	278	36	11	0	40	7	4	0	3	3	48	15	29	16	23	57	5	64	2	3	12	78	3
hsa-mir-4498	4	0	0	0	0	0	0	0	0	0	0	0	0	0	0	0	0	0	0	0	0	0	0
hsa-mir-4499	0	0	0	0	0	0	0	0	0	0	0	0	0	0	1	0	0	0	0	0	0	0	0
hsa-mir-449a	11	6	11	1	0	120	4	0	0	0	0	0	0	0	16	0	3	2	6	5	23	0	3
hsa-mir-449b	12	0	16	0	0	102	3	0	2	1	0	0	0	0	16	0	3	2	4	5	0	0	0
hsa-mir-449c	1	0	0	0	0	87	0	0	0	0	0	0	0	0	0	0	0	0	0	0	0	0	0
hsa-mir-4500	0	0	0	0	0	0	0	0	0	0	0	0	0	0	0	0	0	0	0	0	0	0	0
hsa-mir-4501	0	0	0	0	0	0	0	0	0	0	0	0	0	0	0	0	0	0	0	0	0	0	0
hsa-mir-4502	0	0	0	0	0	0	0	0	0	0	0	0	0	0	0	0	0	0	0	0	0	0	0
hsa-mir-4503	0	0	0	0	0	0	0	0	0	0	0	0	0	0	0	0	0	0	0	0	0	0	0
hsa-mir-4504	3	0	0	0	0	41	1	0	0	0	0	0	0	0	2	0	0	0	0	0	0	0	0
hsa-mir-4505	4	0	6	0	0	7	0	0	1	0	13	4	0	0	0	0	0	0	0	0	8	0	1
hsa-mir-4506	0	0	0	0	0	0	0	0	0	0	0	0	0	0	0	0	0	0	0	0	0	0	0
hsa-mir-4507	0	0	0	0	0	0	0	0	0	0	0	0	0	1	0	0	0	0	0	0	0	0	0
hsa-mir-4508	8	33	8	30	0	13	0	0	3	1	1	1	4	2	0	7	3	15	0	0	11	7	0
hsa-mir-4509-1	0	0	0	0	0	0	0	0	0	0	0	0	0	0	0	0	0	0	0	0	0	0	0
hsa-mir-4509-2	0	0	0	0	0	0	0	0	0	0	0	0	0	0	0	0	0	0	0	0	0	0	0
hsa-mir-4509-3	0	0	0	0	0	0	0	0	0	0	0	0	0	0	0	0	0	0	0	0	0	0	0
hsa-mir-450a-1	141	57	101	0	286	53	6	80	0	0	7	0	6	0	5	3	5	18	0	4	0	2	0
hsa-mir-450a-2	141	57	101	0	286	87	6	80	0	0	7	0	6	0	5	3	5	18	0	4	0	2	0
hsa-mir-450b	18	0	21	0	33	0	1	0	0	0	0	0	5	0	0	0	0	0	2	0	0	0	0
hsa-mir-4510	6	5	3	0	9	22	0	5	0	0	0	0	0	0	1	1	1	1	0	0	1	0	0
hsa-mir-4511	0	0	0	0	0	44	0	0	0	0	0	0	0	0	0	0	0	0	1	0	0	0	0
hsa-mir-4512	4	0	0	0	0	0	0	0	0	0	0	0	0	0	0	5	8	0	0	5	19	2	0
hsa-mir-4513	0	0	0	0	0	0	0	0	0	0	0	0	3	0	0	1	0	0	1	0	0	1	0
hsa-mir-4514	0	0	0	0	0	0	0	0	0	0	0	0	0	0	0	0	0	0	0	0	0	0	0
hsa-mir-4515	0	0	0	0	0	0	0	0	0	0	0	0	0	0	0	0	0	0	0	0	0	0	0
hsa-mir-4516	78	21	2	0	0	45	2	3	7	3	4	6	5	38	37	38	2	0	0	2	5	33	3
hsa-mir-4517	46	0	8	0	0	0	0	0	0	0	0	0	0	0	5	0	10	0	0	4	0	0	0
hsa-mir-4518	526	42	140	0	614	104	2	0	1	0	0	1	5	0	21	0	1	249	4	2	24	1	1
hsa-mir-4519	6	0	0	0	0	11	3	0	0	0	0	0	0	0	0	0	0	0	2	0	0	0	0
hsa-mir-451a	15496	13648	90987	5282	24059	36527	1799	21458	944	444	548	135	882	3	11269	153	10048	4241	2323	3351	139	98	39
hsa-mir-451b	2	0	1	0	0	0	0	2	0	0	0	0	0	0	1	0	0	1	0	0	0	0	0
hsa-mir-452	197	157	64	0	206	959	55	195	11	5	32	0	17	0	96	3	12	73	16	1	0	0	0
hsa-mir-4520a	0	0	0	0	0	0	0	0	0	0	0	0	0	0	0	0	0	0	0	0	0	0	0
hsa-mir-4520b	0	0	0	0	0	0	0	0	0	0	0	0	0	0	0	0	0	0	0	0	0	0	0
hsa-mir-4521	1150	351	725	385	395	411	3	0	18	14	22	4	3	0	56	221	564	472	85	314	2015	72	75
hsa-mir-4522	6	0	0	0	0	0	0	0	0	0	0	0	0	0	0	0	0	0	0	0	0	0	0
hsa-mir-4523	1	0	0	0	0	41	3	0	0	0	52	2	0	1	3	4	7	0	0	2	0	8	0
hsa-mir-4524a	2442	120	530	2	281	993	23	1	4	1	31	0	14	0	86	1	120	636	15	51	0	0	0
hsa-mir-4524b	1	0	0	0	0	0	0	0	0	0	0	0	0	0	0	0	0	0	0	0	0	0	0
hsa-mir-4525	10	0	0	0	0	0	0	0	0	0	0	0	0	0	0	0	0	0	0	0	0	0	0
hsa-mir-4526	2	0	12	0	0	87	3	0	3	0	3	0	0	0	0	0	0	0	0	0	0	0	1
hsa-mir-4527	0	0	0	0	0	0	0	0	0	0	0	0	0	0	0	0	0	0	0	0	0	0	0
hsa-mir-4528	0	0	0	0	0	0	0	0	0	0	0	0	0	0	0	0	0	0	0	0	0	0	0
hsa-mir-4529	57	0	0	0	0	0	0	0	0	0	0	0	0	0	0	0	1	0	0	0	0	0	0
hsa-mir-4530	0	0	0	0	0	0	1	0	0	0	0	0	0	0	0	0	0	0	0	0	0	0	1
hsa-mir-4531	7	0	0	0	0	0	0	0	0	0	0	0	0	0	0	0	0	0	0	0	0	0	0
hsa-mir-4532	1290	159	175	32	13	192	54	351	34	18	367	334	198	246	157	317	34	92	62	26	92	332	15
hsa-mir-4533	0	0	0	0	0	0	0	0	0	0	0	0	0	0	0	0	0	0	0	0	0	0	0
hsa-mir-4534	0	0	0	0	0	0	0	0	0	0	0	0	0	0	0	0	0	0	0	0	0	0	0
hsa-mir-4535	0	0	0	0	0	0	0	0	0	0	0	0	0	0	0	0	0	0	0	0	0	0	0
hsa-mir-4536-1	21	0	0	0	0	30	7	0	1	0	0	0	0	0	0	3	2	0	1	3	5	2	4
hsa-mir-4536-2	21	0	0	0	0	30	7	0	1	0	0	0	0	0	0	3	2	0	1	3	5	2	4
hsa-mir-4537	0	0	0	0	0	0	0	0	0	0	0	0	0	1	0	0	0	0	3	1	0	0	0
hsa-mir-4538	0	0	0	0	0	0	0	0	0	0	0	0	0	0	0	0	0	0	0	0	0	0	0
hsa-mir-4539	0	0	0	0	0	1	0	0	0	0	0	0	0	1	0	0	0	0	0	0	0	0	0
hsa-mir-454	2947	193	616	98	1145	5631	257	81	59	17	1	2	29	0	650	36	169	254	55	83	456	8	23
hsa-mir-4540	0	0	0	0	0	0	0	0	0	0	0	0	0	0	0	0	0	0	0	0	0	0	0
hsa-mir-455	5737	3528	2136	1655	1824	44723	1430	823	1656	436	64	60	300	5	2710	16	596	2700	774	196	178	8	5
hsa-mir-4632	45	0	11	0	0	20	11	0	5	0	4	0	0	0	0	0	1	0	0	5	36	0	0
hsa-mir-4633	0	0	0	0	0	0	0	0	0	0	0	0	0	0	0	0	0	0	0	0	0	0	0
hsa-mir-4634	0	0	0	0	0	0	0	0	0	0	0	0	0	0	0	0	0	0	0	0	0	0	0
hsa-mir-4635	0	0	0	0	0	0	0	0	0	0	0	0	0	0	0	0	0	0	0	0	0	0	0
hsa-mir-4636	1	0	0	0	0	0	0	0	0	0	0	0	0	0	0	0	0	14	0	0	0	0	0
hsa-mir-4637	0	0	0	0	0	0	0	0	0	0	0	0	0	0	0	0	0	0	0	0	0	0	0
hsa-mir-4638	6	0	0	0	0	80	3	0	0	0	7	0	0	0	2	0	0	0	0	0	0	0	0
hsa-mir-4639	0	0	0	0	0	0	0	0	0	0	0	0	0	0	0	0	0	0	0	0	0	0	0
hsa-mir-4640	1	0	0	0	0	40	0	0	2	0	0	0	0	0	1	0	0	0	1	0	39	0	5
hsa-mir-4641	0	31	0	0	0	0	0	0	0	0	0	0	0	0	0	0	0	0	0	0	0	0	1
hsa-mir-4642	0	0	0	0	0	0	0	0	0	0	0	0	0	0	0	0	0	0	0	0	0	0	0
hsa-mir-4643	0	0	0	0	0	0	0	0	0	0	0	0	0	0	0	0	0	0	0	0	0	0	0
hsa-mir-4644	0	0	0	0	0	0	0	0	0	0	0	0	0	0	0	0	0	0	0	0	0	0	0
hsa-mir-4645	5	0	17	0	0	32	4	0	0	0	0	0	5	0	0	2	0	0	0	0	13	0	0
hsa-mir-4646	0	0	0	0	0	0	0	0	4	0	0	0	0	0	0	2	0	0	0	0	0	6	0
hsa-mir-4647	0	0	0	0	0	0	0	0	0	0	0	0	0	0	0	0	0	0	0	0	0	0	0
hsa-mir-4648	0	0	0	0	0	0	0	0	0	0	0	0	0	0	0	0	0	0	0	0	0	0	0
hsa-mir-4649	8	0	0	0	0	12	0	0	0	0	0	0	0	2	0	0	0	0	0	0	0	0	0
hsa-mir-4650-1	0	0	0	0	0	0	0	0	0	0	0	0	0	0	0	0	0	0	0	0	0	0	0
hsa-mir-4650-2	0	0	0	0	0	0	0	0	0	0	0	0	0	0	0	0	0	0	0	0	0	0	0
hsa-mir-4651	0	0	0	0	0	5	0	0	0	0	1	0	0	0	0	0	0	0	0	0	4	0	0
hsa-mir-4652	0	0	0	0	0	9	0	0	0	0	0	0	0	0	0	0	0	0	0	0	0	0	0
hsa-mir-4653	0	0	0	0	0	7	0	0	0	0	0	0	0	0	0	0	0	0	0	0	0	0	0
hsa-mir-4654	0	0	0	0	0	0	0	0	0	0	0	0	0	0	0	0	0	0	0	0	0	0	0
hsa-mir-4655	0	0	0	0	0	0	0	0	0	0	0	0	0	0	0	0	0	0	0	0	0	0	0
hsa-mir-4656	0	0	0	0	0	0	0	0	0	0	0	0	0	0	0	0	0	0	0	0	0	0	0
hsa-mir-4657	0	0	0	0	0	0	0	0	0	0	0	0	0	0	2	0	0	0	0	0	0	0	0
hsa-mir-4658	0	0	0	0	0	0	0	0	0	0	0	0	0	0	0	0	0	0	0	0	0	0	0
hsa-mir-4659a	5	0	0	0	0	0	0	0	0	0	0	0	0	0	0	0	1	0	0	0	0	0	0
hsa-mir-4659b	5	0	0	0	0	0	0	0	0	0	0	0	0	0	0	0	0	0	0	0	0	0	0
hsa-mir-466	5	0	0	0	0	68	0	0	0	0	0	0	0	0	0	0	1	0	0	0	0	0	0
hsa-mir-4660	0	0	0	0	0	9	0	0	0	0	0	0	2	0	0	0	0	0	2	0	0	0	0
hsa-mir-4661	1	0	3	0	0	0	1	0	0	0	0	0	0	0	0	0	0	0	1	0	32	0	0
hsa-mir-4662a	11	0	21	14	2	5	1	0	0	0	0	0	0	0	0	4	0	0	0	0	1	1	2
hsa-mir-4662b	1	0	0	0	0	0	1	0	0	0	0	0	0	0	0	0	0	0	0	0	0	0	0
hsa-mir-4663	0	0	0	0	0	0	0	0	0	0	0	0	0	0	0	0	0	0	0	0	0	0	0
hsa-mir-4664	284	0	17	0	0	78	14	0	0	0	13	9	0	0	59	0	3	0	14	1	0	0	0
hsa-mir-4665	0	0	0	0	0	21	0	0	0	0	0	0	0	0	0	0	0	0	0	0	0	0	0
hsa-mir-4666a	0	0	0	0	0	0	0	0	0	0	0	0	0	0	0	0	0	0	0	0	0	0	0
hsa-mir-4666b	0	0	0	0	0	0	0	0	0	0	0	0	0	0	0	0	0	0	0	0	0	0	0
hsa-mir-4667	11	0	14	0	0	0	0	0	0	0	4	0	0	0	0	0	1	0	0	1	0	0	0
hsa-mir-4668	3	0	0	0	0	60	1	0	0	0	0	0	0	0	0	1	0	0	0	1	0	3	0
hsa-mir-4669	0	0	0	0	0	0	0	0	0	0	0	0	0	0	0	0	0	0	0	0	0	0	0
hsa-mir-4670	0	0	0	0	0	26	1	0	0	0	0	0	0	0	0	0	0	0	0	0	0	0	0
hsa-mir-4671	0	0	0	0	0	0	0	0	0	0	0	0	0	0	0	0	0	0	0	0	0	0	0
hsa-mir-4672	0	0	0	0	0	0	0	0	0	0	0	0	0	0	0	0	0	0	0	0	0	0	0
hsa-mir-4673	0	0	0	0	0	0	0	0	0	0	0	0	0	0	0	0	0	0	0	0	0	0	0
hsa-mir-4674	1	0	0	0	0	0	0	0	0	0	0	0	0	0	0	0	0	0	0	0	0	0	0
hsa-mir-4675	0	0	0	0	0	0	0	0	0	0	0	0	0	0	0	0	0	0	0	0	0	0	0
hsa-mir-4676	1	0	0	0	0	4	1	0	0	0	0	0	0	0	0	2	3	0	2	1	0	0	0
hsa-mir-4677	57	0	9	0	0	30	14	0	0	0	7	0	0	0	24	0	0	0	2	0	20	0	0
hsa-mir-4678	0	0	0	0	0	0	0	0	0	0	0	0	0	0	0	0	0	0	0	0	0	0	0
hsa-mir-4679-1	0	0	0	0	0	0	0	0	0	0	0	0	0	0	0	0	0	0	0	0	0	0	0
hsa-mir-4679-2	0	0	0	0	0	0	0	0	0	0	0	0	0	0	0	0	0	0	0	0	0	0	0
hsa-mir-4680	0	0	0	0	0	0	0	0	0	0	0	0	0	0	0	0	0	0	0	0	0	0	0
hsa-mir-4681	0	0	0	0	0	0	0	0	0	0	0	0	0	0	0	0	0	0	0	0	0	0	0
hsa-mir-4682	0	0	0	0	0	0	0	0	0	0	0	0	0	0	0	0	0	0	0	0	0	0	0
hsa-mir-4683	0	0	0	0	0	0	0	0	0	0	0	0	0	0	0	0	0	0	0	0	0	0	0
hsa-mir-4684	0	0	0	0	0	0	0	0	0	0	0	0	0	0	0	0	0	0	0	0	0	0	0
hsa-mir-4685	2	0	0	0	0	0	3	0	0	0	0	0	0	0	0	0	0	0	1	0	0	0	2
hsa-mir-4686	0	0	0	0	0	0	0	0	0	0	0	0	0	0	0	0	0	0	0	0	0	0	0
hsa-mir-4687	53	0	0	1	0	152	18	0	27	7	9	0	0	0	7	1	11	0	2	8	0	1	0
hsa-mir-4688	0	0	0	0	0	0	0	0	1	0	0	0	0	0	0	0	0	0	0	0	0	0	0
hsa-mir-4689	0	0	0	0	0	0	0	0	0	0	0	0	0	0	0	0	0	0	0	0	0	0	0
hsa-mir-4690	17	0	30	0	0	59	16	0	0	0	0	0	0	0	12	0	0	0	1	0	0	0	0
hsa-mir-4691	0	0	0	0	0	0	0	0	0	0	0	0	0	0	0	0	0	0	0	0	0	0	0
hsa-mir-4692	0	0	0	0	0	0	0	0	0	0	0	0	0	0	0	0	0	0	0	0	0	0	0
hsa-mir-4693	0	0	0	0	0	0	0	0	0	0	0	0	0	0	0	0	0	0	0	0	0	0	0
hsa-mir-4694	0	0	0	0	0	0	0	0	0	0	0	0	0	0	0	0	0	0	0	0	0	0	0
hsa-mir-4695	6	3	4	0	1	8	1	0	0	0	1	0	0	0	2	0	0	1	0	2	1	0	0
hsa-mir-4696	0	0	0	0	0	0	0	0	0	0	0	0	0	0	0	0	0	0	0	0	0	0	0
hsa-mir-4697	0	0	0	0	0	0	0	0	0	0	0	0	0	0	0	0	0	0	0	0	0	0	0
hsa-mir-4698	0	0	0	0	0	0	0	0	0	0	0	0	0	0	0	0	0	0	0	0	0	0	0
hsa-mir-4699	0	0	0	0	0	0	0	0	0	0	0	0	0	0	0	0	0	0	0	0	0	0	0
hsa-mir-4700	6	0	0	0	0	1	0	0	0	0	0	0	0	0	0	0	0	0	0	0	1	0	0
hsa-mir-4701	0	0	0	0	0	0	0	0	0	0	0	0	0	0	0	0	0	0	0	0	13	0	0
hsa-mir-4703	0	0	0	0	0	33	0	0	0	0	0	0	0	0	3	0	0	0	0	0	0	0	0
hsa-mir-4704	10	0	0	0	0	0	0	0	0	0	0	0	0	0	13	0	0	0	0	0	0	0	0
hsa-mir-4705	0	0	0	0	0	0	0	0	0	0	0	0	0	0	0	0	0	0	0	0	0	0	0
hsa-mir-4706	0	0	0	0	0	0	3	0	0	0	0	0	0	0	0	0	0	0	0	0	0	0	0
hsa-mir-4707	311	31	62	0	0	132	18	0	1	0	9	0	0	3	2	4	0	26	3	5	1	5	2
hsa-mir-4708	2	0	0	0	0	0	0	0	0	0	0	0	0	0	0	0	0	0	3	0	0	0	0
hsa-mir-4709	5	0	0	0	0	0	1	0	0	0	0	0	0	0	0	0	0	50	0	0	0	0	0
hsa-mir-4710	0	0	0	0	0	0	0	0	0	0	0	0	0	0	0	0	0	0	0	0	0	0	0
hsa-mir-4711	0	0	0	0	0	0	0	0	0	0	0	0	0	0	0	0	0	0	0	0	0	0	0
hsa-mir-4712	0	0	0	0	0	0	0	0	0	0	0	0	0	0	0	0	0	0	0	0	0	0	0
hsa-mir-4713	0	0	6	0	0	0	0	0	0	0	0	0	0	0	0	0	0	0	0	0	0	0	0
hsa-mir-4714	0	0	3	0	0	0	0	0	0	0	0	0	0	0	0	0	0	0	0	0	0	0	0
hsa-mir-4715	0	0	0	0	0	0	0	0	0	0	0	0	0	0	0	0	0	0	0	0	0	0	0
hsa-mir-4716	2	0	0	0	0	0	0	0	0	0	0	0	0	0	0	0	0	0	0	0	0	0	0
hsa-mir-4717	5	0	0	0	0	0	2	0	0	0	0	0	0	0	0	0	0	0	0	0	0	0	0
hsa-mir-4718	0	0	0	0	0	0	0	0	0	0	0	0	0	0	0	0	0	0	0	0	0	0	0
hsa-mir-4719	0	0	0	0	0	0	0	0	0	0	0	0	0	0	0	0	0	0	0	0	0	0	0
hsa-mir-4720	0	0	0	0	0	0	0	0	0	0	0	0	0	0	0	0	0	0	0	0	0	0	0
hsa-mir-4721	0	0	0	0	0	0	0	0	0	0	0	0	0	0	0	0	0	0	0	0	0	0	0
hsa-mir-4722	0	0	0	0	0	0	0	0	0	0	0	0	0	0	0	0	0	0	0	0	0	0	0
hsa-mir-4723	9	0	14	0	0	0	2	0	0	0	0	1	0	0	0	0	0	0	0	0	44	0	0
hsa-mir-4724	0	0	0	0	0	0	0	0	0	0	0	0	0	0	0	0	0	0	0	0	0	0	0
hsa-mir-4725	6	0	0	0	0	24	2	0	0	0	0	0	0	0	0	0	0	12	0	0	0	0	0
hsa-mir-4726	2	0	0	0	1	22	2	0	1	0	0	0	0	0	1	0	0	0	0	0	0	0	0
hsa-mir-4727	1	0	0	0	0	0	3	0	0	0	0	0	0	0	0	0	0	0	0	0	20	0	0
hsa-mir-4728	12	0	0	0	0	90	2	0	0	1	1	0	0	0	0	0	0	1	0	0	0	0	0
hsa-mir-4729	0	0	0	0	0	0	0	0	0	0	0	0	0	0	0	0	0	0	0	0	0	0	0
hsa-mir-4730	0	0	0	0	0	11	0	0	0	0	0	0	0	0	0	0	3	0	0	0	0	0	0
hsa-mir-4731	9	0	0	0	0	27	5	0	8	0	0	0	0	0	11	0	2	0	0	0	0	0	0
hsa-mir-4732	0	0	2	0	0	0	0	0	0	0	1	0	0	0	0	0	0	0	0	0	0	0	0
hsa-mir-4733	16	0	0	0	0	22	0	0	0	0	0	0	0	0	0	0	0	0	0	0	0	0	0
hsa-mir-4734	0	0	0	0	0	0	0	0	0	0	0	0	0	0	0	0	0	0	0	0	0	0	0
hsa-mir-4735	0	0	0	0	0	0	0	0	0	0	0	0	0	0	0	0	0	0	0	0	0	0	0
hsa-mir-4736	1	0	0	0	0	23	2	0	0	0	4	0	0	0	0	0	0	0	1	0	0	0	0
hsa-mir-4737	0	0	0	0	0	0	0	0	0	0	0	0	0	0	0	0	0	0	0	0	0	0	0
hsa-mir-4738	0	0	0	0	0	0	0	0	0	0	0	0	0	0	0	0	0	0	0	0	0	0	0
hsa-mir-4739	0	0	0	0	0	0	0	0	0	0	0	0	0	0	0	0	0	0	0	0	0	0	0
hsa-mir-4740	0	0	0	0	0	0	0	0	0	0	0	0	0	0	0	0	0	0	0	0	0	0	0
hsa-mir-4741	0	0	0	0	0	0	1	0	0	0	0	0	0	0	0	0	0	0	0	0	0	0	0
hsa-mir-4742	32	0	4	0	0	54	5	0	1	2	0	0	0	0	1	0	0	39	3	0	13	0	0
hsa-mir-4743	0	0	0	0	0	0	1	0	0	0	0	0	0	0	0	0	0	0	0	0	9	0	0
hsa-mir-4744	0	0	0	0	0	0	0	0	0	0	0	0	0	0	0	0	0	0	0	0	0	0	0
hsa-mir-4745	1	25	0	0	0	0	4	0	0	0	0	0	0	0	0	0	1	0	0	0	0	0	0
hsa-mir-4746	18	0	8	0	0	134	11	0	0	1	0	0	4	0	2	0	1	38	5	0	0	0	0
hsa-mir-4747	0	0	0	0	0	0	0	0	1	0	0	0	0	0	0	1	0	0	0	0	0	3	0
hsa-mir-4748	3	0	0	0	0	0	2	0	0	0	0	0	0	1	0	0	0	0	0	0	0	0	0
hsa-mir-4749	0	0	8	0	0	0	0	0	0	0	0	0	0	0	0	0	2	0	0	2	0	0	1
hsa-mir-4750	5	0	0	0	0	0	0	0	0	0	0	0	0	0	0	0	0	0	0	0	0	0	0
hsa-mir-4751	0	0	0	0	0	0	0	0	0	0	0	0	0	0	0	0	0	0	0	0	0	0	0
hsa-mir-4752	0	0	0	0	0	0	0	0	0	0	0	0	0	0	0	0	0	0	0	0	0	0	0
hsa-mir-4753	0	0	0	0	0	11	0	0	0	0	0	0	0	0	0	0	0	13	0	0	0	0	0
hsa-mir-4754	0	0	0	0	0	0	0	0	0	0	0	0	0	0	0	0	0	0	2	0	0	0	0
hsa-mir-4755	1	0	0	0	0	0	0	0	0	0	0	0	0	0	0	0	0	0	0	0	0	0	0
hsa-mir-4756	0	0	0	0	0	0	0	0	0	0	0	0	0	0	0	0	0	0	0	0	0	0	0
hsa-mir-4757	0	0	0	0	0	0	3	0	1	0	0	0	0	0	1	0	0	0	0	1	0	0	0
hsa-mir-4758	4	0	0	0	0	7	0	0	0	0	0	0	0	2	2	0	0	0	0	0	9	0	0
hsa-mir-4759	0	0	0	0	0	0	0	0	0	0	0	0	0	0	0	0	0	0	0	0	0	0	0
hsa-mir-4760	0	0	0	0	0	0	0	0	0	0	0	0	0	0	0	0	0	0	0	0	0	0	0
hsa-mir-4761	13	0	0	0	0	0	0	0	0	0	0	0	0	0	0	0	0	0	0	0	0	0	0
hsa-mir-4762	0	0	0	0	0	9	0	0	1	0	0	0	0	0	0	0	2	0	1	0	0	0	0
hsa-mir-4763	0	0	0	0	0	0	0	0	2	0	0	0	0	1	0	0	0	0	0	0	0	0	0
hsa-mir-4764	0	0	0	0	0	0	0	0	0	0	0	0	0	0	0	0	0	0	0	0	0	0	0
hsa-mir-4765	0	0	0	0	0	14	0	0	0	0	0	0	0	0	0	0	0	0	0	0	0	0	0
hsa-mir-4766	7	0	0	0	0	28	5	0	0	0	1	0	0	0	4	0	0	0	0	0	0	0	0
hsa-mir-4767	104	3	26	0	0	129	17	0	8	3	2	4	0	0	16	5	30	22	7	25	79	1	6
hsa-mir-4768	0	0	0	0	0	0	0	0	0	0	0	0	0	0	0	0	0	0	0	0	0	0	0
hsa-mir-4769	0	0	0	0	0	0	0	0	0	0	0	0	0	0	0	0	0	0	0	0	0	0	0
hsa-mir-4770	0	0	0	0	0	0	0	0	0	0	0	0	0	0	0	0	0	0	0	0	0	0	0
hsa-mir-4771-1	0	0	0	0	0	0	0	0	0	0	0	0	0	0	0	0	0	0	0	0	0	0	0
hsa-mir-4771-2	0	0	0	0	0	0	0	0	0	0	0	0	0	0	0	0	0	0	0	0	0	0	0
hsa-mir-4772	19	0	11	0	0	0	3	0	0	4	0	0	1	0	12	0	2	0	0	1	23	0	3
hsa-mir-4773-1	0	0	0	0	0	0	0	0	0	0	0	0	0	0	0	0	0	0	0	0	0	0	0
hsa-mir-4773-2	0	0	0	0	0	0	0	0	0	0	0	0	0	0	0	0	0	0	0	0	0	0	0
hsa-mir-4774	0	0	0	0	0	0	0	0	0	0	0	0	0	0	0	0	0	0	0	0	0	0	0
hsa-mir-4775	1	0	0	0	0	0	0	0	0	0	0	0	0	0	0	0	0	0	0	0	0	0	0
hsa-mir-4776-1	0	0	0	0	0	0	0	0	0	0	0	0	0	0	0	0	0	0	0	0	0	0	0
hsa-mir-4776-2	0	0	0	0	0	0	0	0	0	0	0	0	0	0	0	0	0	0	0	0	0	0	0
hsa-mir-4777	0	0	9	0	0	0	0	0	0	0	0	0	0	0	0	0	0	0	0	0	20	0	0
hsa-mir-4778	0	0	0	0	0	0	0	0	0	0	0	0	0	0	0	0	0	0	0	0	0	0	0
hsa-mir-4779	0	0	0	0	0	0	0	0	0	0	0	0	0	0	0	0	0	0	0	0	0	0	0
hsa-mir-4780	0	0	0	0	0	0	0	0	0	0	0	0	0	0	0	0	0	0	0	0	0	0	0
hsa-mir-4781	3	0	0	0	0	0	0	0	0	0	0	0	0	0	0	0	2	0	0	0	17	0	0
hsa-mir-4782	0	0	0	0	0	0	0	0	0	0	0	0	0	0	0	0	0	0	0	0	0	0	0
hsa-mir-4783	6	0	0	0	0	0	5	0	0	0	6	0	0	0	0	0	3	3	0	1	0	0	0
hsa-mir-4784	0	0	0	0	0	0	0	0	0	0	0	0	0	0	0	0	0	0	0	0	0	0	0
hsa-mir-4785	2	0	10	0	0	18	3	0	0	0	0	0	0	0	0	0	1	0	0	2	0	0	2
hsa-mir-4786	0	0	0	0	0	46	0	0	0	0	0	0	0	0	0	0	0	0	0	0	0	0	0
hsa-mir-4787	43	4	1	0	0	109	2	4	6	12	4	0	4	0	26	7	9	0	0	4	0	8	1
hsa-mir-4788	0	0	0	0	0	4	0	0	0	0	0	0	0	0	0	0	0	0	0	0	0	0	0
hsa-mir-4789	1	0	0	0	0	0	0	0	0	0	0	0	0	0	3	0	0	0	0	0	0	0	0
hsa-mir-4790	0	0	0	0	0	0	0	0	0	0	0	0	0	0	0	0	0	0	0	0	0	0	0
hsa-mir-4791	47	6	15	32	0	22	2	0	0	0	7	0	3	0	8	5	0	0	2	0	12	6	1
hsa-mir-4792	284	64	31	43	47	102	145	97	45	6	109	331	69	18	72	81	6	37	3	5	36	61	8
hsa-mir-4793	0	0	0	0	0	0	1	0	0	0	0	0	0	0	0	0	0	0	0	0	0	0	0
hsa-mir-4794	0	0	0	0	0	0	0	0	0	0	0	0	0	0	0	0	0	0	0	0	0	0	0
hsa-mir-4795	0	0	0	0	0	0	0	0	0	0	0	0	0	0	0	0	0	0	0	0	0	0	0
hsa-mir-4796	1	1	0	0	0	12	2	0	0	0	0	0	0	0	0	0	0	0	0	0	0	0	0
hsa-mir-4797	2	0	0	101	0	0	0	0	0	0	0	3	0	0	0	0	0	0	0	0	0	0	0
hsa-mir-4798	0	0	0	0	0	0	0	0	0	0	0	0	0	0	0	0	0	0	0	0	0	0	0
hsa-mir-4799	0	0	0	0	0	0	0	0	0	0	0	0	0	0	0	0	0	0	0	0	0	0	0
hsa-mir-4800	0	0	2	0	0	0	0	0	0	0	1	0	0	0	0	0	0	0	0	1	0	1	0
hsa-mir-4801	0	0	0	0	0	0	0	0	0	0	0	0	0	0	0	0	0	0	0	0	0	0	0
hsa-mir-4802	46	0	0	0	0	0	5	0	0	1	0	0	0	0	2	0	0	0	0	0	0	0	0
hsa-mir-4803	0	0	0	0	0	0	0	0	0	0	0	0	0	0	0	0	0	0	0	0	0	0	0
hsa-mir-4804	5	0	0	0	75	0	0	0	0	0	0	0	0	0	3	1	0	0	0	0	0	0	0
hsa-mir-483	4	0	0	0	68	47	12	0	4	1	2	14	0	12	10	41	0	0	1	1	0	41	0
hsa-mir-484	11129	1593	3331	419	1006	37814	1029	539	1023	300	155	20	284	3	2018	328	745	1540	186	840	5846	119	393
hsa-mir-485	42	23	2	8	80	493	22	0	7	20	1	5	6	0	37	3	7	57	7	0	0	2	0
hsa-mir-486	903	88	405	1	94	3416	616	401	875	161	24	1	62	0	327	120	350	486	215	184	559	51	105
hsa-mir-487a	58	0	0	0	0	199	4	0	0	0	0	0	0	0	10	0	0	0	0	0	0	0	0
hsa-mir-487b	105	105	2	46	233	820	7	18	4	4	0	1	6	0	29	0	0	38	7	0	0	0	0
hsa-mir-488	4	0	0	0	0	0	0	0	0	0	0	0	0	0	0	0	0	0	0	0	0	0	0
hsa-mir-489	106	0	8	29	0	1024	4	14	6	5	1	0	0	0	6	7	1	45	12	0	0	0	0
hsa-mir-490	0	0	0	0	0	8	1	0	0	0	0	0	0	0	0	0	0	0	0	0	0	0	0
hsa-mir-491	74	3	33	0	0	429	8	1	2	2	16	13	0	1	18	0	0	0	2	0	0	0	0
hsa-mir-492	0	0	0	0	0	0	0	0	0	0	0	0	0	0	0	0	0	0	0	0	0	0	0
hsa-mir-493	40	26	25	101	31	261	9	0	3	0	0	2	0	0	53	2	3	50	1	0	0	1	0
hsa-mir-494	424	157	125	106	343	2919	31	116	13	8	4	1	20	0	176	5	21	24	5	9	0	2	1
hsa-mir-495	64	58	59	90	472	280	4	124	6	3	0	1	9	0	21	0	8	0	10	3	0	0	0
hsa-mir-496	16	32	0	0	0	0	1	0	0	2	0	0	0	0	5	0	10	3	0	1	0	0	0
hsa-mir-497	4306	1018	858	598	2586	9723	698	1357	294	70	32	13	250	3	1687	42	178	2110	228	107	35	21	14
hsa-mir-498	0	0	0	0	0	0	0	0	0	0	0	0	0	0	0	0	0	0	0	0	0	0	0
hsa-mir-4999	26	0	0	0	0	43	4	0	0	1	0	0	4	0	6	6	0	0	2	0	26	3	3
hsa-mir-499a	61	40	31	56	0	44	7	0	0	1	0	1	0	0	10	0	0	63	3	1	9	0	1
hsa-mir-499b	0	0	0	0	0	0	1	0	0	0	0	0	0	0	0	0	0	0	0	0	0	0	0
hsa-mir-5000	7	52	0	0	0	0	0	0	0	0	0	0	3	0	0	0	0	0	4	4	0	0	2
hsa-mir-5001	54	0	3	0	0	48	1	0	2	1	0	0	0	0	15	1	0	56	3	0	0	0	3
hsa-mir-5002	0	0	0	0	0	0	0	0	0	0	0	0	0	0	0	0	0	0	0	0	0	0	0
hsa-mir-5003	5	0	21	0	0	0	0	0	0	0	0	0	0	0	0	0	0	0	0	0	0	0	0
hsa-mir-5004	0	0	0	0	0	0	0	0	0	0	0	0	0	0	4	0	0	0	0	0	0	0	0
hsa-mir-5006	9	0	0	0	0	2	0	0	2	0	0	0	0	0	0	0	0	0	0	0	0	0	0
hsa-mir-5007	0	0	0	0	0	0	0	0	0	0	0	0	0	0	0	0	0	0	0	0	0	0	0
hsa-mir-5008	328	0	0	0	0	0	0	0	0	0	7	0	0	0	11	0	0	1	2	0	0	0	0
hsa-mir-5009	6	0	0	0	0	0	0	0	0	0	0	0	0	0	0	0	0	0	0	0	7	0	0
hsa-mir-500a	6166	358	590	80	1074	14760	274	0	246	59	20	3	32	3	509	86	359	582	134	151	400	30	48
hsa-mir-500b	769	5	89	0	148	1043	89	0	14	0	0	1	5	0	63	6	26	22	16	16	58	0	1
hsa-mir-501	4966	300	453	62	342	12332	168	0	178	43	27	2	16	3	307	66	291	417	94	109	306	28	35
hsa-mir-5010	14	0	18	84	63	31	7	0	0	1	0	1	0	0	11	0	3	0	0	0	0	0	1
hsa-mir-5011	0	0	0	0	0	0	0	0	0	0	0	0	0	0	0	0	0	0	0	0	0	0	0
hsa-mir-502	5205	328	475	71	963	12266	167	0	219	61	16	2	18	2	422	78	319	527	114	132	383	28	44
hsa-mir-503	70	88	68	1	384	1377	9	0	0	1	6	0	2	0	87	0	3	107	13	3	0	0	0
hsa-mir-504	120	8	0	0	100	3082	9	0	12	4	7	0	7	1	18	0	0	4	5	0	0	0	0
hsa-mir-5047	0	0	0	0	0	0	0	0	0	0	0	0	0	0	0	0	0	0	0	0	0	0	0
hsa-mir-505	2414	633	623	294	918	14897	940	112	239	48	10	1	47	0	452	117	199	648	277	146	773	29	101
hsa-mir-506	0	0	0	0	0	74	2	0	0	2	0	0	0	0	0	0	0	0	0	0	11	0	0
hsa-mir-507	2	0	0	0	0	0	0	0	0	0	0	0	0	0	0	0	0	0	0	0	0	0	0
hsa-mir-508	15	0	2	0	0	3	3	0	5	7	0	0	0	0	0	0	0	0	0	0	0	0	0
hsa-mir-5087	1	0	0	0	0	0	0	0	0	0	0	0	0	0	0	0	0	0	0	0	0	0	0
hsa-mir-5088	0	0	0	0	0	0	0	0	0	0	0	0	0	0	0	0	0	0	0	0	0	0	0
hsa-mir-5089	0	0	0	0	0	0	0	0	0	0	0	0	0	0	7	0	0	0	0	0	0	0	0
hsa-mir-5090	19	0	17	0	0	10	7	0	3	0	0	0	0	0	6	6	8	38	5	7	21	2	0
hsa-mir-5091	9	0	12	0	0	24	7	0	1	2	6	0	0	0	0	1	1	0	2	1	0	0	0
hsa-mir-509-1	0	4	0	0	0	77	1	0	0	0	0	0	0	0	0	0	0	0	0	0	0	0	0
hsa-mir-5092	12	0	0	0	0	0	0	0	0	0	0	0	0	0	0	0	0	0	0	0	0	0	0
hsa-mir-509-2	0	4	0	0	0	77	1	0	0	0	0	0	0	0	0	0	0	0	0	0	0	0	0
hsa-mir-5093	0	0	0	0	0	0	0	0	0	0	0	0	0	0	0	0	0	0	0	0	0	0	0
hsa-mir-509-3	4	0	0	0	0	1	0	0	0	0	0	0	0	0	0	0	0	0	0	0	0	0	0
hsa-mir-5094	1	0	0	0	0	14	0	0	0	0	0	0	0	0	0	0	6	0	0	3	0	0	0
hsa-mir-5095	26	1	2	0	55	4	1	0	0	1	0	0	0	4	26	0	4	12	0	4	9	3	0
hsa-mir-5096	31	0	13	0	43	23	6	0	0	1	4	5	1	0	42	2	3	60	5	2	0	0	1
hsa-mir-510	0	0	0	0	0	29	0	0	0	0	0	0	1	0	0	0	0	0	0	0	0	0	0
hsa-mir-5100	534	469	302	0	486	646	156	50	175	130	25	8	71	1	65	150	222	947	185	274	1526	51	144
hsa-mir-511-1	190	0	25	1	0	265	2	0	0	11	0	0	2	1	2	0	0	0	17	0	0	0	0
hsa-mir-511-2	190	0	25	1	0	265	2	0	0	11	0	0	2	1	2	0	0	0	17	0	0	0	0
hsa-mir-512-1	10	0	13	0	63	96	1	0	0	0	0	0	0	0	0	0	0	0	0	0	0	0	0
hsa-mir-512-2	10	0	13	0	63	96	1	0	0	0	0	0	0	0	0	0	0	0	0	0	0	0	0
hsa-mir-513a-1	15	0	0	0	0	6	0	0	0	0	0	0	0	0	0	0	0	0	0	0	0	0	0
hsa-mir-513a-2	15	0	0	0	0	6	0	0	0	0	0	0	0	0	0	0	0	0	0	0	0	0	0
hsa-mir-513b	16	0	0	0	0	6	0	0	0	0	0	0	0	0	0	0	0	0	0	0	1	0	0
hsa-mir-513c	16	0	0	0	0	0	0	0	0	0	0	0	0	0	0	0	0	0	0	0	0	0	0
hsa-mir-514a-1	20	0	2	0	1	104	1	0	0	0	0	0	3	0	1	0	0	0	0	0	0	0	0
hsa-mir-514a-2	20	0	2	0	1	104	1	0	0	0	0	0	3	0	1	0	0	0	0	0	0	0	0
hsa-mir-514a-3	20	0	2	0	1	104	1	0	0	0	0	0	3	0	1	0	0	0	0	0	0	0	0
hsa-mir-514b	0	0	0	0	0	0	0	0	4	0	0	0	0	0	0	0	0	0	0	0	0	0	0
hsa-mir-515-1	9	0	7	0	35	11	6	0	0	0	9	6	0	6	0	0	1	0	4	0	0	0	0
hsa-mir-515-2	9	0	7	0	35	11	6	0	0	0	9	6	0	6	0	0	1	0	4	0	0	0	0
hsa-mir-516a-1	0	0	0	0	0	0	1	0	0	0	0	0	0	0	0	0	0	0	0	0	0	0	0
hsa-mir-516a-2	0	0	0	0	0	0	1	0	0	0	0	0	0	0	0	0	0	0	0	0	0	0	0
hsa-mir-516b-1	3	0	11	0	0	0	0	0	0	0	1	0	0	0	0	0	0	0	0	0	0	0	0
hsa-mir-516b-2	3	0	11	0	0	0	0	0	0	0	1	0	0	0	0	0	0	0	0	0	0	0	0
hsa-mir-517a	46	0	62	0	0	940	64	0	0	0	14	0	0	0	0	6	22	0	0	10	0	10	0
hsa-mir-517b	46	0	62	0	0	940	64	0	0	0	14	0	0	0	0	6	22	0	0	10	0	10	0
hsa-mir-517c	21	0	38	0	0	419	31	0	0	0	6	0	0	0	0	3	7	0	0	1	0	5	0
hsa-mir-5186	0	0	0	0	0	0	0	0	0	0	0	0	0	0	0	0	0	0	0	0	0	0	0
hsa-mir-5187	9	0	9	0	0	0	7	0	0	0	6	6	0	1	1	6	1	0	0	1	4	15	0
hsa-mir-5188	0	0	0	0	0	3	2	0	0	0	0	0	0	0	0	0	0	0	0	0	0	0	0
hsa-mir-5189	0	0	0	0	0	11	2	0	0	0	0	0	0	0	0	0	0	0	0	0	0	0	0
hsa-mir-518a-1	9	0	12	0	0	12	2	0	0	0	0	0	0	5	1	0	0	0	0	0	0	0	0
hsa-mir-518a-2	9	0	12	0	0	12	2	0	0	0	0	0	0	5	1	0	0	0	0	0	0	0	0
hsa-mir-518b	11	0	13	0	0	74	2	0	0	0	0	0	0	0	2	0	2	0	0	2	0	0	0
hsa-mir-518c	5	0	28	0	0	12	11	0	0	0	5	0	0	0	0	0	0	0	0	0	0	0	0
hsa-mir-518d	0	0	87	0	0	0	3	0	0	0	0	0	0	0	0	0	3	0	0	3	0	0	0
hsa-mir-518e	8	0	54	0	0	48	7	0	0	0	0	0	0	0	0	0	6	0	0	6	0	0	0
hsa-mir-518f	0	0	11	0	0	22	0	0	0	0	0	0	0	0	0	1	1	0	0	1	0	1	0
hsa-mir-5190	0	0	0	0	0	0	0	0	0	0	0	0	0	0	0	0	0	0	0	0	0	0	0
hsa-mir-5191	0	0	0	0	0	0	0	0	0	0	0	0	0	0	0	0	0	0	0	0	0	0	0
hsa-mir-5192	0	0	0	0	0	0	0	0	0	0	0	0	0	0	0	0	0	0	0	0	0	0	0
hsa-mir-5193	12	0	0	0	0	0	10	0	8	0	0	0	0	0	0	2	12	0	2	6	0	1	0
hsa-mir-5194	0	0	0	0	0	0	0	0	0	0	0	0	0	0	0	0	0	0	0	0	0	0	0
hsa-mir-5195	35	0	0	0	0	48	0	0	1	0	7	0	6	0	7	4	13	0	4	9	109	1	0
hsa-mir-5196	71	20	0	0	30	62	90	0	12	1	0	0	7	0	30	14	11	25	21	17	67	1	6
hsa-mir-5197	0	0	0	0	0	0	0	0	0	0	0	0	0	0	0	0	0	0	0	0	0	0	0
hsa-mir-519a-1	37	0	54	0	0	48	6	0	0	0	0	0	0	0	7	0	6	0	0	6	0	0	0
hsa-mir-519a-2	25	0	0	0	0	48	0	0	0	0	0	0	0	0	7	0	0	0	0	0	0	0	0
hsa-mir-519b	6	0	54	0	0	0	6	0	0	0	1	0	0	0	4	0	6	0	0	6	0	0	0
hsa-mir-519c	6	0	54	0	75	0	6	0	0	0	0	0	0	0	0	0	6	0	0	6	0	0	0
hsa-mir-519d	2	0	10	1	53	135	8	0	0	0	0	0	0	0	2	4	0	0	0	0	0	0	0
hsa-mir-519e	25	0	8	1	0	113	3	0	0	0	0	0	0	0	7	3	0	0	0	0	0	0	0
hsa-mir-520a	0	0	1	0	0	0	0	0	0	0	0	0	0	0	0	0	0	0	0	0	0	0	0
hsa-mir-520b	5	0	0	0	0	0	0	0	0	0	1	0	0	0	0	0	0	0	0	0	0	0	0
hsa-mir-520c	33	15	87	0	93	132	6	0	0	3	3	0	0	0	0	0	27	0	0	3	0	0	0
hsa-mir-520d	2	0	6	0	0	15	0	0	0	0	0	0	0	0	0	0	0	0	0	0	0	0	0
hsa-mir-520e	5	5	0	0	29	19	0	0	0	0	1	0	0	0	0	0	0	0	0	0	0	0	0
hsa-mir-520f	7	5	0	0	29	46	1	0	0	1	1	0	0	0	0	0	8	0	1	0	0	0	0
hsa-mir-520g	4	0	20	2	106	260	16	0	0	0	0	0	0	0	4	6	0	0	0	0	0	0	0
hsa-mir-520h	0	0	6	0	53	34	5	0	0	0	0	0	0	0	1	3	0	0	0	0	0	0	0
hsa-mir-521-1	0	0	0	0	0	56	2	0	0	0	0	0	0	0	0	0	0	0	0	0	0	0	0
hsa-mir-521-2	0	0	0	0	0	56	2	0	0	0	0	0	0	0	0	0	0	0	0	0	0	0	0
hsa-mir-522	6	0	54	0	0	1	6	0	0	0	0	0	0	0	0	0	6	0	0	6	0	0	0
hsa-mir-523	6	0	54	0	52	0	6	0	0	0	0	0	0	0	0	0	6	0	0	6	0	0	0
hsa-mir-524	1	0	3	0	0	0	0	0	0	0	0	0	0	1	0	0	0	0	0	0	0	0	0
hsa-mir-525	1	0	3	0	0	0	0	0	0	0	0	0	0	0	0	0	0	0	0	0	0	0	0
hsa-mir-526a-1	0	0	87	0	0	0	3	0	0	0	0	0	0	0	0	0	3	0	0	3	0	0	0
hsa-mir-526a-2	0	0	87	0	0	0	3	0	0	0	0	0	0	0	0	0	3	0	0	3	0	0	0
hsa-mir-526b	10	5	27	0	29	19	0	0	0	0	1	0	0	0	0	0	0	0	0	0	0	0	0
hsa-mir-527	2	0	12	0	0	0	0	0	0	0	0	0	0	0	0	0	0	0	0	0	0	0	0
hsa-mir-532	19573	1204	2128	819	2731	124740	3734	711	3131	603	453	93	890	15	4585	303	3090	2808	2619	1428	5625	124	428
hsa-mir-539	25	1	0	1	0	329	2	0	4	0	0	0	0	0	3	0	0	0	3	0	0	0	0
hsa-mir-541	0	0	0	0	0	0	0	0	0	0	0	0	0	0	0	0	0	0	0	0	0	0	0
hsa-mir-542	327	120	95	69	418	684	39	97	0	2	0	0	11	0	69	0	7	25	6	3	1	1	0
hsa-mir-543	30	19	16	0	81	197	0	132	2	3	0	0	2	0	0	0	0	11	4	0	0	0	0
hsa-mir-544a	0	0	0	0	0	0	0	0	0	0	0	0	1	0	0	0	0	0	0	0	0	0	0
hsa-mir-544b	16	0	0	0	0	0	0	0	0	0	0	0	0	0	0	0	1	0	0	0	0	0	0
hsa-mir-545	4297	315	1634	188	560	2452	103	50	4	2	6	1	21	0	171	36	58	20	15	39	91	9	10
hsa-mir-548a-1	0	6	52	0	0	23	3	0	0	0	0	0	2	0	2	0	1	0	0	0	0	0	0
hsa-mir-548a-2	0	6	52	0	0	23	3	0	0	0	0	0	2	0	2	0	1	0	0	0	0	0	0
hsa-mir-548a-3	5	49	52	0	0	23	3	0	0	0	0	0	2	0	2	0	1	0	0	0	0	0	0
hsa-mir-548aa-1	2097	170	264	0	387	687	28	330	84	25	12	3	3	2	169	94	113	117	116	52	894	27	49
hsa-mir-548aa-2	2097	170	264	0	387	687	28	330	84	25	12	3	3	2	169	94	113	117	116	52	894	27	49
hsa-mir-548ab	19	0	0	0	0	2	4	0	0	1	0	0	3	0	15	0	0	0	0	0	0	0	0
hsa-mir-548ac	8	6	3	0	0	43	0	0	0	0	0	0	0	0	13	0	1	0	0	0	1	0	0
hsa-mir-548ad	0	0	0	0	0	0	0	0	0	0	0	0	0	0	0	1	0	0	1	0	0	0	0
hsa-mir-548ae-1	12	0	6	0	0	0	0	0	0	0	0	0	0	0	2	0	1	0	0	0	0	0	0
hsa-mir-548ae-2	12	0	6	0	0	0	0	0	0	0	0	0	0	0	2	0	1	0	0	0	0	0	0
hsa-mir-548ag-1	0	0	0	0	0	0	0	0	0	0	0	0	0	0	0	0	0	0	0	0	0	0	0
hsa-mir-548ag-2	0	0	0	0	0	0	0	0	0	0	0	0	0	0	0	0	0	0	0	0	0	0	0
hsa-mir-548ah	144	4	126	0	136	482	14	0	22	0	0	0	16	0	22	0	26	0	0	8	48	0	0
hsa-mir-548ai	74	38	14	0	0	124	4	0	0	0	0	0	0	0	28	0	0	0	2	2	0	0	0
hsa-mir-548aj-1	6	0	13	0	0	0	0	0	0	0	0	0	0	0	2	0	1	0	0	0	0	0	0
hsa-mir-548aj-2	521	272	329	344	232	619	51	0	0	0	4	8	8	0	21	12	64	0	4	23	50	0	4
hsa-mir-548ak	58	0	45	0	81	7	13	0	1	0	1	0	0	0	9	0	6	0	5	1	50	0	1
hsa-mir-548al	15	0	0	0	0	73	0	0	0	0	0	0	0	0	0	0	0	6	6	0	0	0	0
hsa-mir-548am	574	268	457	308	823	127	101	0	14	4	4	4	15	0	145	0	38	36	20	20	320	0	4
hsa-mir-548an	0	0	0	0	0	21	0	0	0	0	0	0	0	0	0	0	0	0	0	0	0	0	0
hsa-mir-548ao	0	0	0	0	0	0	0	0	0	0	0	0	0	0	0	0	0	0	0	0	2	0	0
hsa-mir-548ap	16	0	27	0	1	7	5	0	1	0	1	0	0	0	0	0	8	0	2	2	0	0	0
hsa-mir-548aq	77	0	92	77	61	108	8	111	0	0	1	1	5	0	9	12	6	0	1	1	17	2	1
hsa-mir-548ar	38	48	37	86	58	24	12	0	0	0	1	2	2	0	4	0	1	0	1	2	11	0	0
hsa-mir-548as	24	1	25	0	64	7	3	0	1	0	1	0	0	0	0	0	0	0	1	0	0	0	0
hsa-mir-548at	3	0	15	0	0	1	0	0	0	0	0	0	0	0	0	0	0	0	0	0	0	0	0
hsa-mir-548au	75	19	33	77	141	9	6	0	1	1	1	1	1	0	14	0	6	0	1	2	43	0	0
hsa-mir-548av	53	0	31	0	68	223	3	0	8	0	0	0	2	0	7	0	15	0	0	5	23	0	0
hsa-mir-548aw	18	0	12	0	0	162	6	6	0	0	0	0	6	0	16	2	1	0	1	4	33	2	1
hsa-mir-548ax	7	0	0	0	0	24	0	0	0	0	0	0	1	0	0	0	0	9	0	0	1	0	0
hsa-mir-548b	224	0	71	119	20	331	54	133	0	1	0	5	1	0	37	1	28	39	0	10	16	1	0
hsa-mir-548c	573	268	419	308	1008	150	100	0	9	4	4	4	8	0	136	9	28	36	21	17	302	0	4
hsa-mir-548d-1	102	0	52	0	61	36	9	0	0	1	1	0	4	0	32	0	0	5	7	0	22	0	0
hsa-mir-548d-2	105	0	52	0	61	37	9	0	0	1	1	0	4	0	32	0	0	5	7	0	28	0	0
hsa-mir-548e	62	39	13	0	174	32	4	0	0	0	6	0	1	0	0	4	15	0	1	6	0	1	0
hsa-mir-548f-1	38	18	49	0	44	0	1	0	1	0	0	0	1	0	2	3	1	0	1	0	0	0	0
hsa-mir-548f-2	68	23	77	0	44	26	6	0	1	2	0	0	2	0	2	3	7	0	4	1	17	0	0
hsa-mir-548f-3	68	23	77	0	44	26	6	0	1	2	0	0	2	0	2	3	7	0	4	1	17	0	0
hsa-mir-548f-4	38	18	49	0	44	0	1	0	1	0	0	0	1	0	2	3	1	0	1	0	0	0	0
hsa-mir-548f-5	6	8	22	0	88	0	0	0	0	0	0	0	0	0	0	0	0	0	0	0	2	0	0
hsa-mir-548g	466	273	292	344	236	512	51	0	0	0	4	8	8	0	16	4	60	0	4	16	44	0	4
hsa-mir-548h-1	20	13	40	0	0	54	8	0	0	0	1	0	0	0	4	0	2	43	1	0	0	0	1
hsa-mir-548h-2	20	13	40	0	0	54	8	0	0	0	1	0	0	0	4	0	2	43	1	0	0	0	1
hsa-mir-548h-3	176	14	143	0	61	216	16	111	3	0	1	0	5	0	29	15	23	80	5	11	25	2	5
hsa-mir-548h-4	1210	75	296	0	112	928	56	228	238	42	1	0	22	2	248	76	90	193	137	44	1280	30	61
hsa-mir-548h-5	20	13	40	0	0	54	8	0	0	0	1	0	0	0	4	0	2	43	1	0	0	0	1
hsa-mir-548i-1	20	0	16	0	61	8	3	0	1	0	1	0	0	0	0	0	3	0	1	0	6	0	0
hsa-mir-548i-2	20	0	16	0	61	8	3	0	1	0	1	0	0	0	0	0	3	0	1	0	6	0	0
hsa-mir-548i-3	20	0	16	0	61	8	3	0	1	0	1	0	0	0	0	0	3	0	1	0	6	0	0
hsa-mir-548i-4	20	0	16	0	61	8	3	0	1	0	1	0	0	0	0	0	3	0	1	0	6	0	0
hsa-mir-548j	2	0	32	0	124	14	2	0	10	0	2	0	0	0	0	0	0	0	2	0	0	0	0
hsa-mir-548k	48	74	22	0	0	24	0	0	0	0	0	0	0	0	12	0	16	0	8	2	0	0	0
hsa-mir-548l	8	0	1	0	0	0	1	0	0	0	0	0	1	0	0	0	7	0	0	2	0	0	0
hsa-mir-548m	0	0	0	0	0	0	0	0	0	0	0	0	0	0	0	0	0	0	0	0	0	0	0
hsa-mir-548n	18	0	0	0	0	0	4	0	0	1	0	0	3	0	2	0	0	0	0	0	1	0	0
hsa-mir-548o	144	6	112	0	152	714	12	0	18	0	0	0	10	0	18	0	28	0	2	20	84	0	2
hsa-mir-548o-2	690	274	516	308	1160	834	112	0	26	4	4	4	18	0	154	8	56	36	22	36	384	0	6
hsa-mir-548p	229	6	189	0	204	775	21	0	33	0	0	0	24	0	33	0	39	0	0	12	72	0	0
hsa-mir-548q	34	0	14	0	22	150	3	0	14	1	0	0	0	0	4	12	2	11	4	6	149	9	8
hsa-mir-548s	73	7	34	0	68	242	3	0	8	0	0	0	2	0	25	3	12	0	0	4	49	0	0
hsa-mir-548t	2085	170	264	0	387	642	28	330	84	25	12	3	3	2	164	94	113	117	118	52	894	27	49
hsa-mir-548u	17	0	31	0	0	26	1	0	0	0	0	0	2	0	8	0	1	0	0	0	1	0	1
hsa-mir-548v	0	0	0	0	2	66	0	75	0	0	0	0	0	0	3	0	0	0	0	0	0	0	0
hsa-mir-548w	54	0	45	0	142	7	15	0	1	0	1	0	0	0	9	0	6	0	6	1	50	0	1
hsa-mir-548x	460	272	292	344	232	512	51	0	0	0	4	8	8	0	16	4	60	0	4	16	44	0	4
hsa-mir-548x-2	0	0	0	0	0	0	0	0	0	0	0	0	0	0	0	0	0	0	0	0	0	0	0
hsa-mir-548y	0	0	0	0	0	0	0	0	0	0	0	0	0	0	0	0	0	0	0	0	0	0	0
hsa-mir-548z	1210	62	254	0	112	934	48	228	238	42	0	0	22	2	244	76	88	150	136	44	1328	30	60
hsa-mir-549	0	0	0	0	0	10	0	0	0	0	0	0	0	0	4	0	0	0	0	0	0	0	0
hsa-mir-550a-1	593	172	37	0	133	247	53	3	3	4	8	6	20	0	78	1	76	44	28	30	9	5	0
hsa-mir-550a-2	593	172	37	0	133	247	53	3	3	4	8	6	20	0	78	1	76	44	28	30	9	5	0
hsa-mir-550a-3	465	86	21	0	105	200	47	3	3	2	4	3	8	0	51	1	51	23	23	21	9	3	0
hsa-mir-550b-1	34	26	15	0	0	7	2	0	0	0	0	0	2	0	3	0	3	14	4	2	0	0	0
hsa-mir-550b-2	34	26	15	0	0	7	2	0	0	0	0	0	2	0	3	0	3	14	4	2	0	0	0
hsa-mir-551a	31	1	0	0	0	47	10	0	0	0	3	0	11	0	14	0	10	0	4	3	0	0	0
hsa-mir-551b	181	138	69	139	67	704	197	9	22	0	11	7	21	1	108	1	2	18	5	4	0	0	2
hsa-mir-552	0	0	0	0	0	0	1	0	0	0	0	0	0	0	0	0	0	0	0	0	0	0	0
hsa-mir-553	0	0	0	0	0	0	0	0	0	0	0	0	0	0	0	0	0	0	0	0	0	0	0
hsa-mir-554	0	0	0	0	0	0	0	0	0	0	0	0	0	0	0	0	0	0	0	0	0	0	0
hsa-mir-555	0	0	0	0	0	0	0	0	0	0	0	0	0	0	0	0	0	0	0	0	0	0	0
hsa-mir-556	0	0	0	0	0	0	0	0	0	0	0	0	0	0	0	0	0	0	0	0	0	0	0
hsa-mir-557	0	0	0	0	0	0	0	0	0	0	0	0	0	0	0	0	0	0	0	0	0	0	0
hsa-mir-5571	32	66	22	0	0	0	0	0	5	0	0	0	0	0	2	0	1	0	8	1	0	0	0
hsa-mir-5572	0	0	0	0	0	0	0	0	0	0	0	0	0	0	0	0	0	0	0	0	0	0	0
hsa-mir-5579	5	0	0	0	0	0	0	0	0	0	0	0	0	0	2	0	0	0	0	0	0	0	0
hsa-mir-558	0	0	0	0	0	0	0	0	0	0	0	0	0	0	3	0	0	0	0	0	0	0	0
hsa-mir-5580	0	0	0	0	0	0	0	0	0	0	0	0	0	0	0	0	0	0	0	0	0	0	0
hsa-mir-5581	4	0	0	0	0	2	3	0	0	0	0	0	0	0	3	0	0	0	0	0	0	0	0
hsa-mir-5582	1	39	0	0	0	0	0	0	0	0	0	0	0	0	0	0	0	0	0	0	0	0	0
hsa-mir-5583-1	0	0	0	0	0	0	0	0	0	0	0	0	0	0	0	0	0	0	0	0	0	0	0
hsa-mir-5583-2	0	0	0	0	0	0	0	0	0	0	0	0	0	0	0	0	0	0	0	0	0	0	0
hsa-mir-5584	0	0	0	0	0	0	2	0	0	0	0	0	0	0	0	0	12	0	0	3	0	0	0
hsa-mir-5585	59	1	42	0	26	195	11	0	3	2	18	0	0	0	25	0	2	25	3	0	0	0	0
hsa-mir-5586	2	0	0	0	0	32	3	0	0	0	0	0	0	0	0	0	0	0	0	0	0	0	0
hsa-mir-5587	0	0	0	0	0	0	0	0	0	0	0	0	0	0	0	0	0	0	0	0	0	0	0
hsa-mir-5588	0	0	0	0	0	0	0	0	0	0	0	0	0	0	2	0	0	0	0	0	0	0	0
hsa-mir-5589	0	0	0	0	0	0	0	0	0	0	0	0	0	0	0	0	0	0	0	0	0	0	0
hsa-mir-559	0	0	0	0	0	0	0	0	0	0	0	0	0	0	0	0	0	0	0	0	0	0	0
hsa-mir-5590	0	0	0	0	0	0	0	0	0	0	0	0	0	0	0	0	0	0	0	0	0	0	0
hsa-mir-5591	0	0	0	0	0	0	0	0	0	0	0	0	0	0	0	0	0	0	0	0	0	0	0
hsa-mir-561	0	0	0	0	0	0	0	0	0	0	0	0	0	0	0	0	0	12	0	0	0	0	0
hsa-mir-562	0	0	0	0	0	0	0	0	0	0	0	0	0	0	0	0	0	0	0	0	0	0	0
hsa-mir-563	0	0	0	0	0	0	0	0	0	0	0	0	0	0	0	0	0	0	0	0	0	0	0
hsa-mir-564	0	0	0	0	0	0	4	0	0	0	0	0	1	0	0	0	0	0	0	0	0	0	0
hsa-mir-566	0	0	0	0	0	0	0	0	0	0	0	0	0	0	2	0	0	0	0	0	0	0	0
hsa-mir-567	0	0	0	0	0	0	0	0	0	0	0	0	0	0	0	0	0	0	0	0	0	0	0
hsa-mir-568	0	0	0	0	0	0	0	0	0	0	0	0	0	0	0	0	0	0	0	0	0	0	0
hsa-mir-5680	0	0	0	0	0	44	3	0	0	0	0	0	0	0	0	0	0	0	0	0	0	0	0
hsa-mir-5681a	0	0	0	0	0	0	0	0	0	0	0	0	0	0	0	0	0	0	0	0	0	0	0
hsa-mir-5681b	0	0	0	0	0	0	0	0	0	0	0	0	0	0	0	0	0	0	0	0	0	0	0
hsa-mir-5682	0	0	0	0	0	11	0	0	0	0	0	0	0	0	0	0	0	0	0	0	0	0	0
hsa-mir-5683	0	0	21	0	17	0	0	0	0	0	1	0	0	0	0	0	0	0	1	0	0	0	0
hsa-mir-5684	11	0	0	0	0	31	14	0	2	0	2	0	0	0	16	0	0	43	7	0	0	0	1
hsa-mir-5685	0	0	0	0	0	0	0	0	0	0	0	0	0	0	0	0	0	0	0	0	0	0	0
hsa-mir-5686	0	0	0	0	0	0	0	0	0	0	0	0	0	0	0	0	0	0	0	0	0	0	0
hsa-mir-5687	0	0	0	0	0	0	0	0	0	0	0	0	0	0	0	0	0	0	0	0	0	0	0
hsa-mir-5688	0	0	0	0	0	0	0	0	0	0	0	0	0	0	0	0	0	0	0	0	0	0	0
hsa-mir-5689	0	1	0	0	0	0	0	0	0	0	0	0	0	0	0	0	0	0	0	0	0	0	0
hsa-mir-569	0	0	0	0	0	0	0	0	0	0	0	0	0	0	0	0	0	0	0	0	0	0	0
hsa-mir-5690	18	0	6	0	15	125	23	0	2	0	0	0	0	0	0	0	3	0	8	2	0	1	0
hsa-mir-5691	0	0	0	0	0	0	0	0	0	0	0	0	0	0	0	0	0	0	0	0	0	0	0
hsa-mir-5692a-1	0	0	0	0	0	0	0	0	0	0	0	0	0	0	0	0	0	0	0	0	0	0	0
hsa-mir-5692a-2	0	0	0	0	0	0	0	0	0	0	0	0	0	0	0	0	0	0	0	0	0	0	0
hsa-mir-5692b	0	0	0	0	0	0	0	0	0	0	0	0	0	0	0	0	0	0	0	0	0	0	0
hsa-mir-5692c-1	0	0	0	0	0	0	0	0	0	0	0	0	0	0	0	0	0	0	0	0	0	0	0
hsa-mir-5692c-2	0	0	0	0	0	0	0	0	0	0	0	0	0	0	0	0	0	0	0	0	0	0	0
hsa-mir-5693	0	0	0	0	0	0	0	0	0	0	0	0	0	0	0	0	0	0	0	0	0	0	0
hsa-mir-5694	0	0	0	0	0	0	0	0	0	0	0	0	0	0	0	0	0	0	0	0	0	0	0
hsa-mir-5695	2	0	0	0	0	0	1	0	0	0	0	0	0	0	8	0	4	0	0	0	0	0	0
hsa-mir-5696	0	11	0	0	0	0	0	0	0	0	0	0	0	0	0	0	0	0	0	0	0	0	0
hsa-mir-5697	1	0	0	0	0	0	0	0	0	0	0	0	0	0	0	0	0	0	0	0	0	0	0
hsa-mir-5698	0	0	0	0	0	2	0	0	0	0	0	0	0	0	0	0	0	0	0	0	0	0	0
hsa-mir-5699	0	0	0	0	0	0	0	0	0	0	0	0	0	0	5	0	0	0	0	0	0	0	0
hsa-mir-570	282	39	133	0	80	335	12	0	3	0	0	0	0	0	48	4	12	35	2	7	0	1	0
hsa-mir-5700	16	0	6	0	0	3	0	0	0	0	0	0	0	0	0	1	0	0	0	0	0	2	0
hsa-mir-5701-1	28	0	11	0	1	4	1	201	0	0	1	0	0	0	5	0	0	0	3	0	0	1	0
hsa-mir-5701-2	28	0	11	0	1	4	1	201	0	0	1	0	0	0	5	0	0	0	3	0	0	1	0
hsa-mir-5702	0	0	0	0	0	0	0	0	0	0	0	0	0	0	0	0	0	0	0	0	0	0	0
hsa-mir-5703	0	0	0	0	0	0	1	0	0	0	0	0	0	0	0	0	0	0	0	0	0	0	0
hsa-mir-5704	0	0	0	0	0	0	0	0	0	0	0	0	0	0	0	0	0	0	0	0	0	0	0
hsa-mir-5705	0	0	0	0	0	0	0	0	0	0	0	0	0	0	0	0	0	0	0	0	0	0	0
hsa-mir-5706	0	0	0	0	0	0	0	0	0	0	0	0	0	0	0	0	0	0	0	0	0	0	0
hsa-mir-5707	0	0	0	0	0	0	0	0	0	0	0	0	0	0	0	0	0	0	0	0	0	0	0
hsa-mir-5708	0	0	0	0	0	0	0	0	0	0	0	0	0	0	0	0	0	0	0	0	0	0	0
hsa-mir-571	0	0	0	0	0	0	0	0	0	0	0	0	0	0	0	0	0	0	0	0	0	0	0
hsa-mir-572	7	0	0	0	0	38	0	0	0	0	0	0	0	0	0	0	0	0	0	0	0	0	0
hsa-mir-573	165	0	11	0	0	0	0	0	0	0	0	0	0	0	0	0	1	67	1	1	0	0	0
hsa-mir-574	10464	2699	2997	697	1924	80915	8727	1225	19344	3259	3836	1498	1158	618	6471	547	2371	5651	2105	1003	2316	500	215
hsa-mir-575	0	0	0	0	0	0	0	0	0	0	0	0	0	0	0	0	0	0	0	0	0	0	0
hsa-mir-576	55	53	38	75	53	8	10	4	3	1	8	2	4	3	3	14	4	0	6	1	108	19	1
hsa-mir-577	108	40	162	86	79	82	11	1	8	1	2	1	2	0	14	83	29	47	44	14	524	24	29
hsa-mir-578	0	0	0	0	0	0	0	0	0	0	0	0	0	0	0	0	0	0	0	0	0	0	0
hsa-mir-579	83	22	26	0	1	75	2	0	2	0	0	0	3	0	0	3	12	0	2	4	55	0	4
hsa-mir-580	5	0	1	0	0	9	1	0	0	0	0	0	0	0	0	0	0	0	0	0	0	0	0
hsa-mir-581	0	0	0	0	0	0	0	0	0	0	0	0	0	0	0	0	0	0	0	0	0	0	0
hsa-mir-582	281	71	63	342	187	4080	260	119	40	2	0	7	8	0	38	19	8	33	97	20	145	5	22
hsa-mir-583	0	0	0	0	0	0	0	0	0	0	0	0	0	0	0	0	0	0	0	0	0	0	0
hsa-mir-584	0	0	9	0	0	0	0	0	1	0	0	0	0	0	0	0	0	0	0	0	0	0	0
hsa-mir-585	0	0	0	0	0	66	0	0	0	0	0	0	2	0	0	0	0	0	0	0	0	0	0
hsa-mir-586	0	0	0	0	0	0	0	0	0	0	0	0	0	0	0	0	1	0	0	0	0	0	0
hsa-mir-587	0	0	0	0	0	0	0	0	0	0	0	0	0	0	0	0	0	0	0	0	0	0	0
hsa-mir-588	0	37	0	0	0	0	0	0	0	0	0	0	0	0	0	0	0	0	0	0	0	0	0
hsa-mir-589	455	13	54	2	107	1357	95	0	3	12	4	0	10	0	102	1	25	128	19	8	18	1	0
hsa-mir-590	23941	2039	6973	1535	4810	17458	1827	369	85	23	58	28	204	4	1143	797	480	153	158	398	3744	256	275
hsa-mir-591	0	0	0	0	0	0	0	0	0	0	0	0	0	0	0	0	0	0	0	0	0	0	0
hsa-mir-592	2	1	0	0	0	36	0	0	0	0	0	0	0	0	6	0	0	0	0	0	0	0	0
hsa-mir-593	0	0	0	0	0	0	0	0	0	0	0	0	0	0	0	0	0	0	0	0	0	0	0
hsa-mir-595	0	0	0	0	0	0	0	0	0	0	0	0	0	0	0	0	0	0	0	0	0	0	0
hsa-mir-596	0	0	0	0	0	0	0	0	0	0	0	0	0	0	0	0	0	0	0	0	0	0	0
hsa-mir-597	27	0	52	0	0	37	14	0	0	0	9	0	0	0	3	1	0	20	0	0	1	0	0
hsa-mir-598	537	64	153	2	412	556	117	0	41	0	7	0	5	1	127	62	40	105	8	32	182	25	40
hsa-mir-599	0	0	0	0	0	0	0	0	2	0	0	0	0	0	0	0	0	0	0	0	0	0	0
hsa-mir-600	0	0	0	0	0	0	0	0	0	0	0	0	0	0	0	0	0	0	0	1	0	0	0
hsa-mir-601	0	0	0	0	0	0	0	0	0	0	0	0	0	0	0	0	0	0	0	0	0	0	0
hsa-mir-602	2	0	0	0	0	0	0	0	0	0	0	0	0	0	0	6	1	0	0	2	0	2	0
hsa-mir-603	1	0	2	0	0	0	0	0	0	0	0	0	0	0	5	0	0	0	1	0	1	0	0
hsa-mir-604	0	0	0	0	0	0	0	0	0	0	0	0	0	0	0	0	0	0	0	0	0	0	0
hsa-mir-605	0	0	0	0	0	0	0	0	0	0	0	0	0	0	0	0	0	0	0	0	0	0	0
hsa-mir-606	0	0	0	0	0	0	0	0	0	0	0	0	0	0	0	0	0	0	0	0	0	0	0
hsa-mir-607	0	0	0	0	0	0	0	0	0	0	0	0	0	0	0	0	0	0	0	0	0	0	0
hsa-mir-608	0	0	0	0	0	0	0	0	0	0	0	0	0	0	0	0	0	0	0	0	0	0	0
hsa-mir-609	0	0	0	0	0	0	0	0	0	0	0	0	0	0	0	0	0	0	0	0	0	0	0
hsa-mir-610	0	36	13	0	0	24	0	0	0	0	13	0	0	0	0	0	0	0	0	0	0	0	0
hsa-mir-611	0	0	0	0	0	0	0	0	0	0	0	0	0	0	0	0	0	0	0	0	0	0	0
hsa-mir-612	0	0	0	0	0	0	0	0	0	0	0	0	0	0	0	0	0	0	0	0	0	0	0
hsa-mir-613	0	0	0	0	0	0	0	0	0	0	0	0	0	0	0	0	0	0	0	0	0	0	0
hsa-mir-614	0	0	0	0	0	0	0	0	0	0	0	0	0	0	0	0	0	0	0	0	0	0	0
hsa-mir-615	35	9	0	0	0	0	9	0	2	9	12	0	3	1	27	0	5	0	10	2	0	0	0
hsa-mir-616	112	34	72	0	64	887	25	0	8	6	4	0	14	0	37	9	19	135	5	14	167	5	4
hsa-mir-617	0	0	0	0	0	0	0	0	0	0	0	0	0	0	0	0	0	0	0	0	0	0	0
hsa-mir-618	4	1	4	0	0	1	1	0	0	0	0	0	0	0	0	0	0	0	0	0	0	0	0
hsa-mir-619	0	0	0	0	0	0	0	0	0	0	0	0	0	0	0	0	0	0	0	0	0	0	0
hsa-mir-620	0	0	0	0	0	0	0	0	0	0	0	0	0	0	0	0	0	0	0	0	0	0	0
hsa-mir-621	0	0	0	0	0	0	0	0	0	0	0	0	0	0	0	0	0	0	0	0	0	0	0
hsa-mir-622	0	0	0	0	0	0	0	0	0	0	0	0	0	0	0	0	0	0	0	0	0	0	0
hsa-mir-623	0	0	0	0	0	0	0	0	0	0	0	0	0	0	0	0	0	0	0	0	0	0	0
hsa-mir-624	207	45	80	0	153	215	12	0	0	0	0	0	2	0	21	4	7	0	8	10	75	1	2
hsa-mir-625	783	225	1374	2	1460	2866	213	2	187	57	37	1	74	0	753	270	928	2755	656	359	2670	86	123
hsa-mir-626	0	0	0	0	0	0	0	0	0	0	0	0	0	0	0	0	0	0	0	0	0	0	0
hsa-mir-627	307	142	76	0	260	295	41	105	3	1	35	4	11	0	29	18	19	0	31	11	277	9	8
hsa-mir-628	296	3	28	68	71	443	25	0	10	0	0	3	2	0	13	18	30	33	13	17	61	6	3
hsa-mir-629	337	50	260	0	176	326	25	115	32	2	46	2	3	0	16	21	37	46	21	16	244	3	11
hsa-mir-630	0	0	0	0	0	0	0	0	0	0	0	0	0	0	0	0	0	0	0	0	0	0	0
hsa-mir-631	0	0	0	0	0	0	0	0	0	0	0	0	0	0	0	0	0	0	0	0	0	0	0
hsa-mir-632	0	0	0	0	0	10	1	0	0	0	0	0	0	0	2	0	0	0	0	0	0	0	0
hsa-mir-633	0	0	0	0	0	0	0	0	0	0	0	0	0	0	0	0	0	0	0	0	0	0	0
hsa-mir-634	0	0	0	0	0	0	0	0	0	0	0	0	0	0	0	0	0	0	0	0	0	0	0
hsa-mir-635	0	0	0	0	0	0	0	0	0	0	0	0	0	0	0	0	0	0	0	0	0	0	0
hsa-mir-636	21	0	0	0	0	42	6	0	3	0	5	0	0	0	0	0	6	0	0	3	0	0	1
hsa-mir-637	0	0	0	0	0	0	0	0	0	0	0	0	0	0	0	0	0	0	0	0	0	0	0
hsa-mir-638	0	0	0	0	0	0	0	0	0	0	0	0	0	0	0	0	0	0	0	0	0	0	0
hsa-mir-639	0	0	0	0	0	0	0	0	0	0	0	0	0	0	0	0	0	0	0	0	0	0	0
hsa-mir-640	0	0	0	0	0	0	0	0	0	0	0	0	0	0	0	0	0	0	0	0	0	0	0
hsa-mir-641	23	4	55	0	79	213	2	0	0	0	0	0	0	0	13	0	0	0	7	1	21	0	1
hsa-mir-642a	33	87	99	155	219	1295	89	0	75	13	3	4	20	0	23	10	55	242	3	14	18	3	7
hsa-mir-642b	32	35	79	146	206	1193	73	0	56	11	3	4	20	0	15	8	50	162	2	12	18	3	7
hsa-mir-643	52	0	32	0	0	15	3	0	1	0	0	0	0	0	0	0	4	1	2	2	25	0	0
hsa-mir-644a	0	0	0	0	0	0	0	0	0	0	0	0	0	0	0	0	0	0	0	0	0	0	0
hsa-mir-644b	61	1	1	0	0	104	27	1	54	2	9	0	1	0	15	25	34	26	23	16	201	5	6
hsa-mir-645	0	0	0	0	0	0	0	0	0	0	0	0	0	0	0	0	0	0	0	0	0	0	0
hsa-mir-646	0	0	0	0	0	0	0	0	0	0	0	0	0	0	0	0	0	0	0	0	0	0	0
hsa-mir-647	0	0	0	0	0	0	0	0	0	0	0	0	0	0	0	0	0	0	0	0	0	0	0
hsa-mir-648	0	0	0	0	0	0	0	0	0	0	0	0	0	0	0	0	0	0	0	0	0	0	0
hsa-mir-649	0	0	0	0	0	0	0	0	0	0	0	0	0	0	0	0	0	0	0	0	0	0	0
hsa-mir-650	4	0	0	0	0	16	0	0	0	0	6	0	0	0	0	0	0	0	0	0	0	0	0
hsa-mir-651	116	52	26	29	0	0	3	0	0	0	0	1	0	0	9	0	6	0	1	1	0	0	0
hsa-mir-652	3449	532	758	303	1256	28294	633	309	175	58	78	25	66	0	1745	141	575	415	229	275	712	57	122
hsa-mir-653	3	0	0	0	0	29	3	0	0	0	0	0	0	0	0	0	0	37	0	0	0	0	0
hsa-mir-654	82	28	21	0	185	630	32	0	31	19	3	0	18	0	35	0	8	137	9	5	0	0	0
hsa-mir-655	7	38	0	0	65	2	5	0	0	1	0	0	0	0	3	0	0	0	0	0	0	0	0
hsa-mir-656	9	0	0	0	4	44	0	0	1	1	0	0	0	0	11	0	0	0	0	0	0	0	0
hsa-mir-657	0	0	0	0	0	0	0	0	0	0	0	0	0	0	0	0	0	0	0	0	0	0	0
hsa-mir-658	0	0	0	0	0	9	2	0	0	0	0	0	0	0	0	0	0	0	0	0	0	0	0
hsa-mir-659	42	30	1	0	0	56	0	0	0	0	0	2	6	0	13	0	0	1	2	0	9	0	1
hsa-mir-660	23108	1037	3357	714	3438	34483	618	497	374	78	60	18	78	5	952	222	1080	1324	521	477	1986	86	177
hsa-mir-661	0	0	0	0	0	0	0	0	0	0	0	0	0	0	0	0	0	0	0	0	0	0	0
hsa-mir-662	0	0	0	0	0	0	0	0	0	0	0	0	0	0	0	0	0	0	0	0	0	0	0
hsa-mir-663a	8	0	0	0	0	21	0	0	0	0	0	0	1	26	35	11	0	72	3	0	33	9	0
hsa-mir-663b	6	0	0	1	0	55	22	0	0	0	65	12	9	15	8	2	0	0	0	0	0	0	1
hsa-mir-664	721	200	291	87	260	3068	358	155	310	22	15	31	10	0	138	120	267	187	214	148	1791	49	55
hsa-mir-665	45	0	3	0	0	319	16	1	2	2	5	6	1	0	58	1	7	11	0	3	0	0	0
hsa-mir-668	0	0	0	0	0	5	0	0	0	1	0	0	0	0	0	0	0	0	0	0	0	0	0
hsa-mir-670	0	0	0	0	0	8	0	0	0	0	0	0	0	0	0	0	0	0	0	0	0	0	0
hsa-mir-671	1491	90	422	1	433	3598	141	4	55	21	290	228	28	62	389	1886	74	22	60	60	345	2269	16
hsa-mir-675	4	34	12	0	42	41	6	0	0	0	1	7	12	1	10	0	0	1	0	0	0	0	0
hsa-mir-676	9	0	0	0	0	2	0	0	3	0	0	0	0	0	0	0	0	0	0	0	0	0	0
hsa-mir-708	3163	262	172	405	596	5816	87	15	58	8	6	8	9	2	1265	37	95	391	14	37	81	17	11
hsa-mir-7-1	6691	2248	3942	805	6846	18061	1136	161	131	16	65	13	77	3	1278	442	1804	946	162	818	2350	171	165
hsa-mir-711	0	0	0	0	0	0	0	0	0	0	0	0	0	0	0	0	0	0	0	0	0	0	0
hsa-mir-718	0	0	0	0	0	0	0	0	0	0	0	0	0	0	0	0	0	0	0	0	0	0	0
hsa-mir-7-2	4216	1134	2328	330	3817	6001	406	146	16	4	57	3	37	1	642	144	414	197	30	227	817	61	33
hsa-mir-720	4060	911	1221	168	1688	2330	762	409	710	375	961	69	287	22	151	531	988	2188	591	1423	8291	201	825
hsa-mir-7-3	4198	1134	2313	330	3816	5927	398	146	16	4	57	3	37	1	578	144	411	159	18	222	808	61	32
hsa-mir-744	1182	307	170	125	243	4478	657	0	183	113	2	4	33	1	465	55	54	220	132	89	631	17	58
hsa-mir-758	29	0	0	0	49	26	0	0	0	0	0	0	0	0	9	0	0	0	2	0	0	0	0
hsa-mir-759	0	0	0	0	0	0	0	0	0	0	0	0	0	0	0	0	0	0	0	0	0	0	0
hsa-mir-760	64	0	0	0	0	6	7	0	11	0	4	0	3	2	2	1	2	0	0	2	15	0	2
hsa-mir-761	0	0	0	0	0	0	0	0	0	0	0	0	0	0	0	0	0	0	0	0	0	0	0
hsa-mir-762	0	11	0	0	1	0	0	0	0	0	5	0	0	0	2	0	0	0	0	0	0	0	0
hsa-mir-764	0	0	0	0	0	0	0	0	0	0	0	0	0	0	0	0	0	0	0	0	0	0	0
hsa-mir-765	0	1	0	0	0	10	8	0	0	0	3	15	0	1	0	4	0	0	0	0	0	8	0
hsa-mir-766	4806	359	950	3	809	12461	618	294	891	293	84	6	61	6	730	195	791	278	592	493	2475	62	273
hsa-mir-767	0	0	0	0	0	0	3	0	0	1	0	0	0	0	0	0	1	0	1	0	0	0	0
hsa-mir-769	3582	69	586	107	514	3007	343	113	27	5	463	322	53	15	463	16	48	192	37	19	140	15	6
hsa-mir-770	7	0	0	0	0	5	0	0	0	0	0	0	0	0	0	0	0	0	0	0	0	0	0
hsa-mir-802	0	0	0	0	0	0	0	0	0	0	0	0	0	0	0	0	0	0	0	0	0	0	0
hsa-mir-873	5	0	24	0	0	0	8	0	3	1	0	0	0	0	1	0	1	0	0	0	0	0	1
hsa-mir-874	9431	262	621	14	659	9015	2587	4	1123	136	1600	1079	176	61	533	53	374	416	248	150	597	32	59
hsa-mir-875	0	0	2	0	0	0	0	0	0	0	0	0	0	0	0	0	0	0	0	0	0	0	0
hsa-mir-876	0	0	1	0	0	0	0	0	0	0	0	0	0	0	8	0	0	0	0	0	0	0	0
hsa-mir-877	226	96	30	1	84	1858	69	15	22	19	5	0	6	0	76	13	59	77	28	30	228	5	27
hsa-mir-885	1	0	0	0	0	56	0	0	1	2	0	0	0	0	0	0	0	22	4	0	0	0	0
hsa-mir-887	89	12	40	0	148	1321	1159	0	6	2	120	33	15	6	85	8	0	49	10	0	0	4	0
hsa-mir-888	0	0	0	0	0	0	0	0	0	0	0	0	0	0	0	0	0	0	0	0	0	0	0
hsa-mir-889	4	0	0	0	0	13	0	0	0	0	0	0	0	0	0	0	0	0	0	0	0	0	0
hsa-mir-890	0	0	0	0	0	0	0	0	0	0	0	0	0	0	0	0	0	0	0	0	0	0	0
hsa-mir-891a	1	0	0	0	0	0	0	0	0	0	0	0	4	0	0	0	0	0	0	0	0	0	0
hsa-mir-891b	0	0	0	0	0	0	0	0	0	0	0	0	0	0	0	0	0	0	0	0	0	0	0
hsa-mir-892a	0	0	0	0	0	0	0	0	0	0	0	0	0	0	0	0	0	0	0	0	0	0	0
hsa-mir-892b	0	0	0	0	0	0	0	0	0	0	0	0	0	0	0	0	0	0	0	0	0	0	0
hsa-mir-9-1	2561	201	187	1099	496	1578	511	307	12	2	3	12	17	2	72	8	202	152	1	57	67	2	0
hsa-mir-9-2	2561	201	187	1099	496	1578	511	307	12	2	3	12	17	2	72	8	202	152	1	57	67	2	0
hsa-mir-920	0	0	0	0	0	0	0	0	0	0	0	0	0	0	0	0	0	0	0	0	0	0	0
hsa-mir-921	1	0	0	0	0	0	0	0	0	0	0	0	0	0	0	0	0	0	0	0	0	0	0
hsa-mir-922	0	0	0	0	0	0	0	0	0	0	0	0	0	0	0	0	0	0	0	0	0	0	0
hsa-mir-924	0	0	0	0	0	0	0	0	0	0	0	0	0	0	0	0	0	0	0	0	0	0	0
hsa-mir-92a-1	29600	8133	15427	2245	20491	163824	4777	1821	3483	2131	1579	104	1937	24	24100	3472	8375	21732	13384	5425	41520	1226	2200
hsa-mir-92a-2	28684	7725	14828	2092	19611	155876	4720	1688	3428	2071	1347	96	1843	24	23592	3357	8094	20474	12976	5236	40322	1183	2116
hsa-mir-92b	859	329	734	203	491	678	100	1	241	73	8	4	51	0	115	37	203	184	165	98	262	27	23
hsa-mir-93	74827	7053	15448	7078	14216	102867	5401	1603	1152	534	585	118	797	7	19939	1732	4774	7847	5395	2475	8088	591	939
hsa-mir-9-3	2560	201	187	1095	496	1578	511	307	12	2	3	12	17	2	72	8	202	152	1	57	67	2	0
hsa-mir-933	0	0	0	0	0	0	0	0	0	0	0	0	0	0	0	0	0	0	0	0	0	0	0
hsa-mir-934	0	0	0	0	0	0	0	0	0	0	0	0	0	0	0	0	0	0	0	0	0	0	0
hsa-mir-935	36	0	0	0	0	166	3	0	2	5	0	0	0	0	14	0	0	0	9	0	0	0	2
hsa-mir-936	0	0	0	0	0	0	0	0	0	0	0	0	0	0	0	0	0	0	1	0	0	0	0
hsa-mir-937	6	0	0	0	0	0	6	0	0	0	4	0	0	0	0	0	1	0	0	0	0	0	0
hsa-mir-938	18	0	0	0	0	0	0	0	0	0	0	0	0	0	0	0	0	0	0	0	0	0	0
hsa-mir-939	6	0	13	0	0	15	4	0	0	0	3	13	0	5	0	0	0	0	0	0	0	0	0
hsa-mir-940	267	54	6	0	99	632	14	0	24	12	0	0	0	0	80	4	2	0	11	11	37	0	12
hsa-mir-941-1	454	327	569	190	1049	5455	609	1	407	153	113	2	71	0	439	47	277	1125	330	102	723	15	55
hsa-mir-941-2	908	654	1138	380	2098	10910	1218	2	814	306	226	4	142	0	878	94	554	2250	660	204	1446	30	110
hsa-mir-941-3	908	654	1138	380	2098	10910	1218	2	814	306	226	4	142	0	878	94	554	2250	660	204	1446	30	110
hsa-mir-941-4	908	654	1138	380	2098	10910	1218	2	814	306	226	4	142	0	878	94	554	2250	660	204	1446	30	110
hsa-mir-942	59	33	17	65	69	20	0	0	2	0	1	0	0	0	0	1	4	0	3	1	21	0	0
hsa-mir-943	7	0	0	0	0	0	0	0	0	0	0	0	0	0	3	0	0	0	3	0	22	0	0
hsa-mir-944	42	0	68	0	59	91	0	0	3	0	0	0	1	0	3	0	0	1	0	0	0	0	0
hsa-mir-95	65	0	17	0	75	332	5	107	13	0	0	0	9	0	48	11	11	0	43	5	32	3	6
hsa-mir-96	2666	143	629	113	1366	6056	278	373	5	4	47	1	72	3	337	4	169	199	6	78	2	3	4
hsa-mir-98	2956	302	305	224	979	5576	607	108	17	6	21	21	51	1	714	28	100	529	43	69	141	12	19
hsa-mir-99a	18885	4524	4880	3691	6388	78813	4888	5125	7606	3012	382	123	730	6	10440	102	1124	6952	1056	392	173	42	17
hsa-mir-99b	2986	3102	1977	1230	2302	65650	3276	896	3263	870	150	32	740	6	2535	35	1797	3707	606	583	44	11	8
